# Supplementary material for: Data monitoring committees in pediatric randomized controlled trials registered in ClinicalTrials.gov
Source: Clin Trials. 2023 Jun 27;20(6):624–31. doi: 10.1177/17407745231182417 (PMC10638853; doi:10.1177/17407745231182417)
Supplement: sj-xlsx-2-ctj-10.1177_17407745231182417 – Supplemental material for Data monitoring committees in pediatric randomized controlled trials registered in ClinicalTrials.gov [file sj-xlsx-2-ctj-10.1177_17407745231182417.xlsx]

## Sheet: Main data - all trials
id	nct_id	included?	exclusion_reason	title	study_first_posted_date	posted_year	overall_status	enrollment	enrollment_type	enrollment_class	number_of_arms	has_dmc	allocation	intervention_model	phase	placebo-control	primary_purpose	subject_masked	caregiver_masked	investigator_masked	outcomes_assessor_masked	subject_or_caregiver_mask	number_of_facilities	single _vs_multicenter	international	lead_sponsor	industry_sponsor	NIH_sponsor	funding_algor	were_results_reported	sae_subjects	deaths	adults?2	minimum_age_days	maximum_age_days	neonatal	infancy	toddler	early_ch	middle_ch	adolesc	Drug	Device	Biological	Procedure	Radiation	Behavioral	Genetic	Dietary Supplement
1	NCT00019396	FALSE	First posted date	Phase II Study of Flt3 Ligand Alone or in Combination With Melanoma Peptide Immunization in Patients With Metastatic Melanoma or Renal Cell Cancer	2007-03-05	2007	Completed	NA	NA	NA	NA	NA	NA	NA	Phase 2	FALSE	Treatment	NA	NA	NA	NA	NA	1	Single center	single-country	NIH	FALSE	TRUE	NIH	FALSE	No safety results posted	No safety results posted	TRUE	ND	ND	ND	ND	ND	ND	ND	ND	TRUE	FALSE	FALSE	FALSE	FALSE	FALSE	FALSE	FALSE
2	NCT00019448	FALSE	First posted date	Phase II Study of DNA Encoding the gp100 Antigen Alone or in Combination With Interleukin-2 in Patients With Recurrent Metastatic Melanoma	2007-03-05	2007	Completed	NA	NA	NA	NA	NA	NA	NA	Phase 2	FALSE	Treatment	NA	NA	NA	NA	NA	1	Single center	single-country	NIH	FALSE	TRUE	NIH	FALSE	No safety results posted	No safety results posted	TRUE	5840	ND	FALSE	FALSE	FALSE	FALSE	FALSE	TRUE	TRUE	FALSE	FALSE	FALSE	FALSE	FALSE	FALSE	FALSE
3	NCT00019630	FALSE	First posted date	Phase I Study of Doxorubicin HCl Liposome in Pediatric Patients With Refractory Solid Tumors	2007-03-05	2007	Completed	NA	NA	NA	NA	NA	NA	NA	Phase 1	FALSE	Treatment	NA	NA	NA	NA	NA	2	Multicenter	single-country	NIH	FALSE	TRUE	NIH	FALSE	No safety results posted	No safety results posted	TRUE	ND	7665	TRUE	TRUE	TRUE	TRUE	TRUE	TRUE	TRUE	FALSE	FALSE	FALSE	FALSE	FALSE	FALSE	FALSE
4	NCT00019760	FALSE	First posted date	Phase II Study of Isolated Hepatic Perfusion With Melphalan Followed By Postoperative Hepatic Arterial Chemotherapy in Patients With Unresectable Colorectal Cancer Metastatic to the Liver	2007-03-05	2007	Completed	NA	NA	NA	NA	NA	NA	NA	Phase 2	FALSE	Treatment	NA	NA	NA	NA	NA	1	Single center	single-country	NIH	FALSE	TRUE	NIH	FALSE	No safety results posted	No safety results posted	TRUE	ND	ND	ND	ND	ND	ND	ND	ND	TRUE	FALSE	FALSE	FALSE	FALSE	FALSE	FALSE	FALSE
5	NCT00019890	FALSE	First posted date	Phase II Randomized Study of CD34+ Derived or Peripheral Monocyte Derived Dendritic Cells Pulsed With MART-1 and gp100 Melanoma Antigens in Patients With High Risk Stage III or Completely Resected Metastatic Melanoma	2007-03-05	2007	Completed	NA	NA	NA	NA	NA	NA	NA	Phase 2	FALSE	Treatment	NA	NA	NA	NA	NA	NA	NA	no facilities data	NIH	FALSE	TRUE	NIH	FALSE	No safety results posted	No safety results posted	TRUE	5840	ND	FALSE	FALSE	FALSE	FALSE	FALSE	TRUE	TRUE	FALSE	FALSE	FALSE	FALSE	FALSE	FALSE	FALSE
6	NCT00019968	FALSE	First posted date	Phase II Randomized Study of Isolated Limb Perfusion Using Melphalan With or Without Tumor Necrosis Factor in Patients With Unresectable High Grade Soft Tissue Sarcomas of the Extremity	2007-03-05	2007	Completed	NA	NA	NA	NA	NA	NA	NA	Phase 2	FALSE	Treatment	NA	NA	NA	NA	NA	NA	NA	no facilities data	NIH	FALSE	TRUE	NIH	FALSE	No safety results posted	No safety results posted	TRUE	5475	ND	FALSE	FALSE	FALSE	FALSE	FALSE	TRUE	TRUE	FALSE	FALSE	FALSE	FALSE	FALSE	FALSE	FALSE
7	NCT00020267	FALSE	First posted date	Phase I Randomized Study of MAGE-12 Peptide Vaccine in Patients With Refractory Metastatic Cancer Expressing MAGE-12 Antigen	2007-03-06	2007	Completed	NA	NA	NA	NA	NA	NA	NA	Phase 1	FALSE	Treatment	NA	NA	NA	NA	NA	1	Single center	single-country	NIH	FALSE	TRUE	NIH	FALSE	No safety results posted	No safety results posted	TRUE	5840	ND	FALSE	FALSE	FALSE	FALSE	FALSE	TRUE	TRUE	FALSE	FALSE	FALSE	FALSE	FALSE	FALSE	FALSE
8	NCT00020475	FALSE	First posted date	Phase II Study of gp100:209-217 (210M) Antigen and MART-1:26-35 (27L) Antigen Emulsified in Montanide ISA-51 in Patients With Metastatic Ocular Melanoma	2007-03-06	2007	Completed	NA	NA	NA	NA	NA	NA	NA	Phase 2	FALSE	Treatment	NA	NA	NA	NA	NA	1	Single center	single-country	NIH	FALSE	TRUE	NIH	FALSE	No safety results posted	No safety results posted	TRUE	5840	ND	FALSE	FALSE	FALSE	FALSE	FALSE	TRUE	TRUE	FALSE	FALSE	FALSE	FALSE	FALSE	FALSE	FALSE
9	NCT00417404	FALSE	First posted date	Does Additional Vitamin A Supplementation Improve Retinal Function and Conjunctival Health in Very Low Birthweight Infants?	2007-01-01	2007	Completed	94	Actual	<100	2	TRUE	Randomized	Parallel Assignment	Phase 4	TRUE	Prevention	TRUE	NA	TRUE	TRUE	TRUE	2	Multicenter	single-country	OTHER	FALSE	FALSE	Other	FALSE	No safety results posted	No safety results posted	FALSE	ND	3	TRUE	FALSE	FALSE	FALSE	FALSE	FALSE	TRUE	FALSE	FALSE	FALSE	FALSE	FALSE	FALSE	FALSE
10	NCT00417430	FALSE	First posted date	Phase II Study of Efficacy of ICI 182,780 (Faslodex) in the Treatment of Systemic Lupus Erythematosus: Clinical, Serologic, Molecular	2007-01-01	2007	Completed	20	NA	<100	NA	NA	Randomized	Single Group Assignment	Phase 2	FALSE	Treatment	NA	NA	NA	NA	NA	1	Single center	single-country	OTHER	TRUE	FALSE	Industry	FALSE	No safety results posted	No safety results posted	TRUE	5840	18250	FALSE	FALSE	FALSE	FALSE	FALSE	TRUE	TRUE	FALSE	FALSE	FALSE	FALSE	FALSE	FALSE	FALSE
11	NCT00417456	FALSE	First posted date	The Development and Evaluation of an "E-Visit" Program for the Management of Acne	2007-01-01	2007	Completed	151	Actual	>100	2	FALSE	Randomized	Parallel Assignment	Not Applicable	FALSE	Health Services Research	NA	NA	NA	NA	NA	2	Multicenter	single-country	OTHER	FALSE	FALSE	Other	FALSE	No safety results posted	No safety results posted	TRUE	4380	ND	FALSE	FALSE	FALSE	FALSE	FALSE	TRUE	FALSE	FALSE	FALSE	FALSE	FALSE	FALSE	FALSE	FALSE
12	NCT00417521	FALSE	First posted date	Pilot Study of Manualized Family Therapy for Adolescents With Anorexia Nervosa	2007-01-01	2007	Completed	20	Actual	<100	1	FALSE	N/A	Single Group Assignment	Not Applicable	FALSE	Treatment	NA	NA	NA	NA	NA	NA	NA	no facilities data	OTHER	FALSE	FALSE	Other	FALSE	No safety results posted	No safety results posted	FALSE	4380	6205	FALSE	FALSE	FALSE	FALSE	FALSE	TRUE	FALSE	FALSE	FALSE	FALSE	FALSE	TRUE	FALSE	FALSE
13	NCT00417612	FALSE	First posted date	The Role of Parathyroid Hormone in the Pathogenesis of Skeletal Disease in X-linked Hypophosphatemic Rickets (XLH)	2007-01-01	2007	Completed	33	Actual	<100	2	TRUE	Randomized	Parallel Assignment	Phase 3	FALSE	Treatment	TRUE	TRUE	TRUE	TRUE	TRUE	1	Single center	single-country	OTHER	FALSE	TRUE	NIH	TRUE	No SAEs	No deaths	TRUE	3285	ND	FALSE	FALSE	FALSE	FALSE	TRUE	TRUE	TRUE	FALSE	FALSE	FALSE	FALSE	FALSE	FALSE	FALSE
14	NCT00417794	FALSE	First posted date	A Study of the Efficacy of Atomoxetine in Treating the Inattention, Impulsivity and Hyperactivity in Children With Fetal Alcohol Syndrome or Effects	2007-01-04	2007	Completed	38	Actual	<100	2	TRUE	Randomized	Crossover Assignment	Phase 1	TRUE	Treatment	TRUE	TRUE	TRUE	TRUE	TRUE	1	Single center	single-country	OTHER	TRUE	FALSE	Industry	FALSE	No safety results posted	No safety results posted	FALSE	1460	4015	FALSE	FALSE	FALSE	TRUE	TRUE	FALSE	TRUE	FALSE	FALSE	FALSE	FALSE	FALSE	FALSE	FALSE
15	NCT00417807	FALSE	First posted date	Open-label Trial of Imatinib Mesylate in Patients With Refractory Desmoplastic Small Round Cell Tumors (DSRCT) Expressing PDGF-R	2007-01-04	2007	Completed	9	Actual	<100	1	NA	Non-Randomized	Single Group Assignment	Multiphase	FALSE	Treatment	NA	NA	NA	NA	NA	8	Multicenter	single-country	INDUSTRY	TRUE	FALSE	Industry	FALSE	No safety results posted	No safety results posted	TRUE	5840	ND	FALSE	FALSE	FALSE	FALSE	FALSE	TRUE	TRUE	FALSE	FALSE	FALSE	FALSE	FALSE	FALSE	FALSE
16	NCT00417833	FALSE	First posted date	NA	2007-01-04	2007	Completed	NA	NA	NA	NA	NA	Non-Randomized	Single Group Assignment	Multiphase	FALSE	NA	NA	NA	NA	NA	NA	NA	NA	no facilities data	OTHER	FALSE	FALSE	Other	FALSE	No safety results posted	No safety results posted	TRUE	ND	ND	ND	ND	ND	ND	ND	ND	TRUE	FALSE	FALSE	FALSE	FALSE	FALSE	FALSE	FALSE
17	NCT00417859	FALSE	First posted date	Total Knee Arthroplasty: Comparison of Fixed and Mobile Bearings	2007-01-04	2007	Completed	64	Actual	<100	2	NA	Randomized	Parallel Assignment	Not Applicable	FALSE	Treatment	TRUE	NA	TRUE	TRUE	TRUE	1	Single center	single-country	OTHER	FALSE	FALSE	Other	TRUE	No SAEs	No deaths	TRUE	ND	ND	ND	ND	ND	ND	ND	ND	FALSE	TRUE	FALSE	FALSE	FALSE	FALSE	FALSE	FALSE
18	NCT00417989	FALSE	First posted date	The STAR 3 Study - A Prospective, Randomized, Two-Arm Study to Compare the Efficacy of the MiniMed Paradigm REAL-Time System Versus Multiple Daily Injections (MDI) in Subjects Naïve to Insulin Pump Therapy	2007-01-04	2007	Completed	485	Actual	>100	2	TRUE	Randomized	Parallel Assignment	Not Applicable	FALSE	Treatment	NA	NA	NA	NA	NA	30	Multicenter	multinational	INDUSTRY	TRUE	FALSE	Industry	TRUE	SAEs reported	No deaths	TRUE	2555	25550	FALSE	FALSE	FALSE	FALSE	TRUE	TRUE	FALSE	TRUE	FALSE	FALSE	FALSE	FALSE	FALSE	FALSE
19	NCT00418184	FALSE	First posted date	A Single-Center, Randomized, Double-Blind, Placebo-Controlled Study of The Efficacy and Safety of Phosphatidylserine-Omega3 in Children With Attention-Deficit/ Hyperactivity Disorder	2007-01-04	2007	Completed	200	Actual	>100	2	NA	Randomized	Parallel Assignment	Phase 2	FALSE	Treatment	TRUE	TRUE	TRUE	TRUE	TRUE	1	Single center	single-country	INDUSTRY	TRUE	FALSE	Industry	TRUE	No SAEs	No deaths	FALSE	2190	4745	FALSE	FALSE	FALSE	FALSE	TRUE	TRUE	FALSE	FALSE	FALSE	FALSE	FALSE	FALSE	FALSE	TRUE
20	NCT00418262	FALSE	First posted date	An Open-label Study of the Long Term Tolerability and Safety of Atomoxetine in Treating the Inattention, Impulsivity and Hyperactivity in Children With Fetal-Alcohol Syndrome or Effects.	2007-01-04	2007	Completed	27	Actual	<100	1	TRUE	N/A	Single Group Assignment	Phase 3	FALSE	Treatment	NA	NA	NA	NA	NA	1	Single center	single-country	OTHER	FALSE	FALSE	Other	TRUE	No SAEs	No deaths	FALSE	1460	4015	FALSE	FALSE	FALSE	TRUE	TRUE	FALSE	TRUE	FALSE	FALSE	FALSE	FALSE	FALSE	FALSE	FALSE
21	NCT00418327	FALSE	First posted date	Phase I Studies of TarcevaTM (Erlotinib Hydrochloride, OSI-774) as Single Agent in Children With Refractory and Relapsed Malignant Brain Tumors and in Combination With Irradiation in Newly Diagnosed Brain Stem Glioma	2007-01-04	2007	Completed	48	Anticipated	<100	NA	NA	Non-Randomized	Single Group Assignment	Phase 1	FALSE	Treatment	NA	NA	NA	NA	NA	1	Single center	single-country	OTHER	FALSE	FALSE	Other	FALSE	No safety results posted	No safety results posted	TRUE	365	7665	FALSE	FALSE	TRUE	TRUE	TRUE	TRUE	TRUE	FALSE	FALSE	FALSE	FALSE	FALSE	FALSE	FALSE
22	NCT00418392	FALSE	First posted date	Intrapleural Minocycline After Simple Aspiration for the Prevention of Primary Spontaneous Pneumothorax: A Randomized Trial	2007-01-04	2007	Unknown status	300	Anticipated	>100	2	NA	Randomized	Parallel Assignment	Phase 3	TRUE	Treatment	NA	NA	NA	NA	NA	1	Single center	single-country	OTHER	FALSE	FALSE	Other	FALSE	No safety results posted	No safety results posted	TRUE	5475	14600	FALSE	FALSE	FALSE	FALSE	FALSE	TRUE	FALSE	FALSE	FALSE	TRUE	FALSE	FALSE	FALSE	FALSE
23	NCT00418561	FALSE	First posted date	A Single Center, Open-label, Non-randomized, Uncontrolled, Multiple-dose, Dose Escalation Study of the Safety, Pharmacokinetics and Efficacy of Metazym for the Treatment of Patients With Late Infantile Metachromatic Leukodystrophy (MLD)	2007-01-05	2007	Completed	13	Actual	<100	3	TRUE	Non-Randomized	Factorial Assignment	Phase 1	FALSE	Treatment	NA	NA	NA	NA	NA	1	Single center	single-country	INDUSTRY	TRUE	FALSE	Industry	TRUE	SAEs reported	No deaths	FALSE	365	1825	FALSE	FALSE	TRUE	TRUE	FALSE	FALSE	FALSE	FALSE	TRUE	FALSE	FALSE	FALSE	FALSE	FALSE
24	NCT00418821	FALSE	First posted date	A Multicenter, Multinational, Open-Label Study of the Effects of Aldurazyme (Laronidase) Treatment on Lactation in Women With Mucopolysaccharidosis I (MPS I) and Their Breastfed Infants	2007-01-05	2007	Recruiting	10	Anticipated	<100	NA	FALSE	Non-Randomized	Single Group Assignment	Phase 4	FALSE	Treatment	NA	NA	NA	NA	NA	1	Single center	single-country	INDUSTRY	TRUE	FALSE	Industry	FALSE	No safety results posted	No safety results posted	TRUE	ND	ND	ND	ND	ND	ND	ND	ND	FALSE	FALSE	TRUE	FALSE	FALSE	FALSE	FALSE	FALSE
25	NCT00418847	FALSE	First posted date	Pharmacokinetics and Tolerability of Zavesca® (Miglustat) In Patients With Juvenile GM2 Gangliosidosis: Single and Multiple Oral Doses	2007-01-05	2007	Completed	5	Actual	<100	1	FALSE	N/A	Single Group Assignment	Phase 2	FALSE	Treatment	NA	NA	NA	NA	NA	1	Single center	single-country	OTHER	TRUE	FALSE	Industry	FALSE	No safety results posted	No safety results posted	TRUE	2190	7300	FALSE	FALSE	FALSE	FALSE	TRUE	TRUE	TRUE	FALSE	FALSE	FALSE	FALSE	FALSE	FALSE	FALSE
26	NCT00418860	FALSE	First posted date	The Optimal Duration of Dual Antiplatelet Therapy After Implantation of Endeavor Stent in the Patients With Coronary Artery Disease (DATE Registry)	2007-01-05	2007	Completed	1200	Anticipated	>100	1	TRUE	Non-Randomized	Single Group Assignment	Not Applicable	FALSE	Treatment	NA	NA	NA	NA	NA	1	Single center	single-country	OTHER	TRUE	FALSE	Industry	FALSE	No safety results posted	No safety results posted	TRUE	ND	ND	ND	ND	ND	ND	ND	ND	TRUE	FALSE	FALSE	FALSE	FALSE	FALSE	FALSE	FALSE
27	NCT00418977	FALSE	First posted date	Early Identification and Treatment of Anorexia Nervosa	2007-01-05	2007	Completed	59	Actual	<100	2	FALSE	Randomized	Parallel Assignment	Not Applicable	FALSE	Treatment	NA	NA	NA	NA	NA	1	Single center	single-country	OTHER	FALSE	TRUE	NIH	TRUE	No SAEs	No deaths	FALSE	3650	6205	FALSE	FALSE	FALSE	FALSE	TRUE	TRUE	FALSE	FALSE	FALSE	FALSE	FALSE	TRUE	FALSE	FALSE
28	NCT00418990	FALSE	First posted date	Effect of a Randomized Trial of Multivitamin-Mineral Supplementation on Standardized Assessment of Academic Performance in Elementary School Children	2007-01-05	2007	Completed	1600	NA	>100	NA	NA	Randomized	Parallel Assignment	Not Applicable	FALSE	Treatment	NA	NA	NA	NA	NA	1	Single center	single-country	OTHER	FALSE	FALSE	Other	FALSE	No safety results posted	No safety results posted	FALSE	2920	4380	FALSE	FALSE	FALSE	FALSE	TRUE	FALSE	TRUE	FALSE	FALSE	FALSE	FALSE	FALSE	FALSE	FALSE
29	NCT00419094	FALSE	First posted date	A Multi-center, Double-blind, Historical Control, Randomized Conversion to Monotherapy Study With Keppra XR for Treatment of Partial Onset Seizures	2007-01-08	2007	Completed	228	Actual	>100	2	FALSE	Randomized	Parallel Assignment	Phase 3	FALSE	Treatment	TRUE	TRUE	TRUE	NA	TRUE	46	Multicenter	multinational	INDUSTRY	TRUE	FALSE	Industry	TRUE	SAEs reported	No deaths	TRUE	4380	27375	FALSE	FALSE	FALSE	FALSE	FALSE	TRUE	TRUE	FALSE	FALSE	FALSE	FALSE	FALSE	FALSE	FALSE
30	NCT00419120	FALSE	First posted date	An Open-Label Multicenter Study of Augmentation Cystoplasty Using an Autologous Neo-Bladder Construct in Subjects With Spina Bifida	2007-01-08	2007	Terminated	10	Actual	<100	1	TRUE	N/A	Single Group Assignment	Phase 2	FALSE	Treatment	NA	NA	NA	NA	NA	1	Single center	single-country	INDUSTRY	TRUE	FALSE	Industry	TRUE	SAEs reported	No deaths	TRUE	1095	7665	FALSE	FALSE	FALSE	TRUE	TRUE	TRUE	FALSE	FALSE	TRUE	FALSE	FALSE	FALSE	FALSE	FALSE
31	NCT00419133	FALSE	First posted date	Immune Responses Following One Versus Two Doses of Killed Oral Cholera Vaccine in Eastern Kolkata, West Bengal, India	2007-01-08	2007	Completed	160	Actual	>100	2	TRUE	Randomized	Parallel Assignment	Phase 2	TRUE	Prevention	TRUE	TRUE	TRUE	TRUE	TRUE	1	Single center	single-country	OTHER	TRUE	FALSE	Industry	FALSE	No safety results posted	No safety results posted	TRUE	365	14600	FALSE	FALSE	TRUE	TRUE	TRUE	TRUE	FALSE	FALSE	TRUE	FALSE	FALSE	FALSE	FALSE	FALSE
32	NCT00419289	FALSE	First posted date	Rehabilitation of COPD Patients: Can the Effect be Prolonged by Follow-up and Continued Rehabilitation	2007-01-08	2007	Unknown status	120	NA	>100	NA	NA	Randomized	Parallel Assignment	Not Applicable	FALSE	Prevention	NA	NA	NA	NA	NA	1	Single center	single-country	OTHER	FALSE	FALSE	Other	FALSE	No safety results posted	No safety results posted	TRUE	ND	ND	ND	ND	ND	ND	ND	ND	FALSE	FALSE	FALSE	FALSE	FALSE	TRUE	FALSE	FALSE
33	NCT00419341	FALSE	First posted date	A Phase III Open-Label, Prospective, Multicenter Study of the Efficacy, Tolerability, Safety, and Pharmacokinetics of Immune Globulin Subcutaneous (Human), IgPro20 in Subjects With Primary Immunodeficiency (PID)	2007-01-08	2007	Completed	49	Actual	<100	1	NA	N/A	Single Group Assignment	Phase 3	FALSE	Treatment	NA	NA	NA	NA	NA	13	Multicenter	single-country	INDUSTRY	TRUE	FALSE	Industry	TRUE	SAEs reported	No deaths	TRUE	730	27375	FALSE	FALSE	FALSE	TRUE	TRUE	TRUE	FALSE	FALSE	TRUE	FALSE	FALSE	FALSE	FALSE	FALSE
34	NCT00419380	FALSE	First posted date	Treatment of Clogged Tympanostomy Tubes: An Off-Label Use of Dornase Alfa (Pulmozyme®)	2007-01-08	2007	Completed	40	Actual	<100	2	FALSE	Randomized	Parallel Assignment	Phase 4	FALSE	Treatment	NA	NA	TRUE	NA	NA	1	Single center	single-country	OTHER	TRUE	FALSE	Industry	TRUE	No SAEs	No deaths	FALSE	365	6570	FALSE	FALSE	TRUE	TRUE	TRUE	TRUE	TRUE	FALSE	FALSE	FALSE	FALSE	FALSE	FALSE	FALSE
35	NCT00419393	FALSE	First posted date	An Open-label, Long Term Follow-up Study With Keppra XR (Levetiracetam XR) for Treatment of Partial-onset Seizures	2007-01-08	2007	Completed	190	Actual	>100	1	FALSE	N/A	Single Group Assignment	Phase 3	FALSE	Treatment	NA	NA	NA	NA	NA	37	Multicenter	multinational	INDUSTRY	TRUE	FALSE	Industry	TRUE	SAEs reported	No deaths	TRUE	4380	27375	FALSE	FALSE	FALSE	FALSE	FALSE	TRUE	TRUE	FALSE	FALSE	FALSE	FALSE	FALSE	FALSE	FALSE
36	NCT00419432	FALSE	First posted date	Functional Outcomes Following Orthopaedic Surgery Based on Gait Laboratory Versus Observational Gait Analysis in Ambulatory Children With Cerebral Palsy: A Multi-center Randomized Controlled Trial.	2007-01-08	2007	Active, not recruiting	60	Actual	<100	2	TRUE	Randomized	Parallel Assignment	Not Applicable	FALSE	Treatment	TRUE	TRUE	NA	NA	TRUE	6	Multicenter	single-country	OTHER	FALSE	FALSE	Other	FALSE	No safety results posted	No safety results posted	FALSE	2190	5475	FALSE	FALSE	FALSE	FALSE	TRUE	TRUE	FALSE	FALSE	FALSE	FALSE	FALSE	FALSE	FALSE	FALSE
37	NCT00419458	FALSE	First posted date	Respiratory Muscle Training in Ventilator Dependent Patients	2007-01-08	2007	Completed	150	Anticipated	>100	NA	NA	Randomized	Single Group Assignment	Phase 1	FALSE	Treatment	NA	NA	NA	NA	NA	1	Single center	single-country	NIH	FALSE	TRUE	NIH	FALSE	No safety results posted	No safety results posted	TRUE	5840	ND	FALSE	FALSE	FALSE	FALSE	FALSE	TRUE	FALSE	FALSE	FALSE	TRUE	FALSE	FALSE	FALSE	FALSE
38	NCT00419497	FALSE	First posted date	Paleolithic Diet in the Treatment of Glucose Intolerance	2007-01-08	2007	Completed	29	Actual	<100	1	FALSE	Randomized	Parallel Assignment	Multiphase	FALSE	Treatment	NA	NA	NA	NA	NA	1	Single center	single-country	OTHER	FALSE	FALSE	Other	FALSE	No safety results posted	No safety results posted	TRUE	ND	ND	ND	ND	ND	ND	ND	ND	FALSE	FALSE	FALSE	FALSE	FALSE	TRUE	FALSE	FALSE
39	NCT00419562	FALSE	First posted date	Oral Insulin for Prevention of Diabetes in Relatives at Risk for Type 1 Diabetes Mellitus	2007-01-08	2007	Completed	560	Actual	>100	2	TRUE	Randomized	Parallel Assignment	Phase 3	FALSE	Prevention	TRUE	TRUE	TRUE	NA	TRUE	18	Multicenter	multinational	NIH	FALSE	TRUE	NIH	TRUE	No SAEs	No deaths	TRUE	1095	16425	FALSE	FALSE	FALSE	TRUE	TRUE	TRUE	TRUE	FALSE	FALSE	FALSE	FALSE	FALSE	FALSE	FALSE
40	NCT00419601	FALSE	First posted date	Prospective Randomized, Double-blinded Clinical Trial on Remifentanyl for Analgesia and Sedation of Ventilated Neonates and Infants	2007-01-08	2007	Completed	24	Actual	<100	2	FALSE	Randomized	Parallel Assignment	Phase 3	FALSE	Treatment	TRUE	TRUE	TRUE	TRUE	TRUE	1	Single center	single-country	OTHER	TRUE	FALSE	Industry	FALSE	No safety results posted	No safety results posted	FALSE	ND	60	TRUE	TRUE	FALSE	FALSE	FALSE	FALSE	TRUE	FALSE	FALSE	FALSE	FALSE	FALSE	FALSE	FALSE
41	NCT00419666	FALSE	First posted date	PK and PD of Calcitriol Following Twice Daily Application of Calcitriol 3 µg/g Ointment Under Conditions of Maximal Use in Adolescents With Plaque Psoriasis	2007-01-09	2007	Completed	25	Actual	<100	1	NA	N/A	Single Group Assignment	Phase 2	FALSE	Treatment	NA	NA	NA	NA	NA	7	Multicenter	multinational	INDUSTRY	TRUE	FALSE	Industry	TRUE	No SAEs	No deaths	FALSE	4380	6205	FALSE	FALSE	FALSE	FALSE	FALSE	TRUE	TRUE	FALSE	FALSE	FALSE	FALSE	FALSE	FALSE	FALSE
42	NCT00419757	FALSE	First posted date	A 12-week, Randomised, Double Blind, Active-controlled, Multi-centre, Phase IIIB Study Comparing the Efficacy and Safety of SYMBICORT® pMDI 160/4.5 mg x 2 Actuations Twice Daily Versus Budesonide HFA pMDI 160 mg x 2 Actuations Twice Daily, in Adult/Adolescent (> 12 Yrs) Hispanic Subjects With Asthma	2007-01-09	2007	Completed	558	Actual	>100	2	NA	Randomized	Parallel Assignment	Phase 3	FALSE	Treatment	TRUE	TRUE	TRUE	TRUE	TRUE	39	Multicenter	multinational	INDUSTRY	TRUE	FALSE	Industry	TRUE	SAEs reported	No deaths	TRUE	4380	ND	FALSE	FALSE	FALSE	FALSE	FALSE	TRUE	TRUE	FALSE	FALSE	FALSE	FALSE	FALSE	FALSE	FALSE
43	NCT00419770	FALSE	First posted date	The Deferasirox-AmBisome Therapy for Mucormycosis (DEFEAT Mucor) Study	2007-01-09	2007	Completed	20	Actual	<100	2	TRUE	Randomized	Parallel Assignment	Phase 2	FALSE	Treatment	TRUE	TRUE	TRUE	TRUE	TRUE	7	Multicenter	single-country	OTHER	TRUE	FALSE	Industry	TRUE	SAEs reported	No deaths	TRUE	730	ND	FALSE	FALSE	FALSE	TRUE	TRUE	TRUE	TRUE	FALSE	FALSE	FALSE	FALSE	FALSE	FALSE	FALSE
44	NCT00419952	FALSE	First posted date	A 52-week, Randomised, Double-blind, Parallel-group, Multi-centre, Phase IIIB Study Comparing the Long Term Safety of SYMBICORT® pMDI 160/4.5 mg x 2 Actuations Twice Daily to Budesonide HFA pMDI 160 mg x 2 Actuations Twice Daily in Adult/Adolescent (≥12 Years) African American Subjects With Asthma	2007-01-09	2007	Completed	742	Actual	>100	2	NA	Randomized	Parallel Assignment	Phase 3	FALSE	Treatment	TRUE	TRUE	TRUE	TRUE	TRUE	122	Multicenter	single-country	INDUSTRY	TRUE	FALSE	Industry	TRUE	SAEs reported	No deaths	TRUE	4380	ND	FALSE	FALSE	FALSE	FALSE	FALSE	TRUE	TRUE	FALSE	FALSE	FALSE	FALSE	FALSE	FALSE	FALSE
45	NCT00420251	FALSE	First posted date	Recombinant Human Growth Hormone Treatment in Juvenile Idiopathic Arthritis: Controlled Study on the Effect on Growth and Bone Development	2007-01-11	2007	Completed	50	NA	<100	NA	NA	Randomized	Parallel Assignment	Phase 3	FALSE	Treatment	NA	NA	NA	NA	NA	1	Single center	single-country	OTHER	TRUE	FALSE	Industry	FALSE	No safety results posted	No safety results posted	FALSE	1460	5110	FALSE	FALSE	FALSE	TRUE	TRUE	TRUE	TRUE	FALSE	FALSE	FALSE	FALSE	FALSE	FALSE	FALSE
46	NCT00420316	FALSE	First posted date	To Assess Long-term Efficacy & Safety of Subjects Approximately 3 Years After Priming With 2 Doses of GlaxoSmithKline (GSK) Biologicals' Oral Live Attenuated Human Rotavirus (HRV) Vaccine (Rotarix) in the Primary Vaccination Study (102247).	2007-01-11	2007	Completed	1613	Actual	>100	2	NA	Randomized	Parallel Assignment	Phase 3	FALSE	Prevention	NA	NA	NA	NA	NA	15	Multicenter	single-country	INDUSTRY	TRUE	FALSE	Industry	TRUE	SAEs reported	No deaths	FALSE	976	1095	FALSE	FALSE	FALSE	TRUE	FALSE	FALSE	FALSE	FALSE	TRUE	FALSE	FALSE	FALSE	FALSE	FALSE
47	NCT00420368	FALSE	First posted date	LCNI-6. A Single-centre Intervention Trial in Rural Malawi, Testing the Efficacy of Fortified Spread or Maize-soy Flour Supplementation to Alleviate Moderate Malnutrition Among 6-18 Month Old Children	2007-01-11	2007	Completed	189	NA	>100	NA	TRUE	Randomized	Parallel Assignment	Phase 3	FALSE	Treatment	NA	NA	NA	NA	NA	1	Single center	single-country	OTHER	FALSE	FALSE	Other	FALSE	No safety results posted	No safety results posted	FALSE	183	457.5	FALSE	TRUE	TRUE	FALSE	FALSE	FALSE	FALSE	FALSE	FALSE	FALSE	FALSE	FALSE	FALSE	TRUE
48	NCT00420459	FALSE	First posted date	Aripiprazole in Fragile X Syndrome	2007-01-11	2007	Completed	12	Actual	<100	1	TRUE	N/A	Single Group Assignment	Phase 2	FALSE	Treatment	NA	NA	NA	NA	NA	1	Single center	single-country	OTHER	FALSE	FALSE	Other	TRUE	No SAEs	No deaths	TRUE	1825	12775	FALSE	FALSE	FALSE	TRUE	TRUE	TRUE	TRUE	FALSE	FALSE	FALSE	FALSE	FALSE	FALSE	FALSE
49	NCT00420628	FALSE	First posted date	A Safety and Efficacy Study of Zylet® (Loteprednol Etabonate 0.5% and Tobramycin 0.3% Ophthalmic Suspension) Compared to Vehicle in the Management of Lid Inflammation (Chalazion/Hordeolum) in Pediatric Subjects	2007-01-11	2007	Completed	108	Actual	>100	2	FALSE	Randomized	Parallel Assignment	Phase 4	FALSE	Treatment	TRUE	TRUE	TRUE	TRUE	TRUE	1	Single center	single-country	INDUSTRY	TRUE	FALSE	Industry	TRUE	SAEs reported	No deaths	FALSE	ND	2190	TRUE	TRUE	TRUE	TRUE	FALSE	FALSE	TRUE	FALSE	FALSE	FALSE	FALSE	FALSE	FALSE	FALSE
50	NCT00420693	FALSE	First posted date	Interest of Using the Sevoflurane in the Prevention of Newborns Pain	2007-01-11	2007	Completed	60	Anticipated	<100	NA	NA	NA	Parallel Assignment	Multiphase	FALSE	Treatment	NA	NA	NA	NA	NA	1	Single center	single-country	OTHER	FALSE	FALSE	Other	FALSE	No safety results posted	No safety results posted	TRUE	ND	ND	ND	ND	ND	ND	ND	ND	TRUE	FALSE	FALSE	FALSE	FALSE	FALSE	FALSE	FALSE
51	NCT00420745	FALSE	First posted date	Phase IIIb, Double Blind, Randomised, Placebo-Controlled, Multi-Country/Centre, Study to Assess Safety, Reactogenicity & Immunogenicity of 2 Doses of GSK Biologicals' Oral Live Attenuated Human Rotavirus (HRV) Vaccine in Pre-Term Infants	2007-01-11	2007	Completed	1009	Actual	>100	2	NA	Randomized	Parallel Assignment	Phase 3	FALSE	Prevention	TRUE	TRUE	TRUE	TRUE	TRUE	31	Multicenter	multinational	INDUSTRY	TRUE	FALSE	Industry	TRUE	SAEs reported	No deaths	FALSE	42	98	FALSE	TRUE	FALSE	FALSE	FALSE	FALSE	FALSE	FALSE	TRUE	FALSE	FALSE	FALSE	FALSE	FALSE
52	NCT00420758	FALSE	First posted date	LCNI-7. A Three-centre Intervention Trial in Rural Malawi, Testing the Effectiveness of Fortified Spread or Maize-Soy Flour Supplementation to Alleviate Moderate Malnutrition Among 6-18 Month Old Children	2007-01-11	2007	Completed	299	Actual	>100	3	TRUE	Randomized	Parallel Assignment	Phase 3	FALSE	Treatment	NA	NA	NA	TRUE	NA	1	Single center	single-country	OTHER	FALSE	FALSE	Other	FALSE	No safety results posted	No safety results posted	FALSE	183	457.5	FALSE	TRUE	TRUE	FALSE	FALSE	FALSE	FALSE	FALSE	FALSE	FALSE	FALSE	FALSE	FALSE	TRUE
53	NCT00420836	FALSE	First posted date	Crossover Pharmacokinetic Study of Tobramycin Administered for Inhalation by PARI eFlow® Rapid Electronic Nebulizer (no Compressor) vs. PARI LC PLUSTM Jet Nebulizer (With Compressor) in Cystic Fibrosis Subjects	2007-01-11	2007	Completed	20	NA	<100	NA	NA	Randomized	Crossover Assignment	Phase 1	FALSE	Treatment	NA	NA	NA	NA	NA	NA	NA	no facilities data	INDUSTRY	TRUE	FALSE	Industry	FALSE	No safety results posted	No safety results posted	TRUE	2190	ND	FALSE	FALSE	FALSE	FALSE	TRUE	TRUE	TRUE	FALSE	FALSE	FALSE	FALSE	FALSE	FALSE	FALSE
54	NCT00420914	FALSE	First posted date	Strategies for Transfusion of Platelets (SToP) [Formerly Titled "Evaluation of the Hemostatic Efficacy and Platelet Utilization Rates of Low Versus Standard Dose Platelet Therapy"]	2007-01-11	2007	Terminated	130	Actual	>100	NA	NA	Randomized	Parallel Assignment	Phase 3	FALSE	Health Services Research	NA	NA	NA	NA	NA	6	Multicenter	multinational	OTHER	FALSE	FALSE	Other	FALSE	No safety results posted	No safety results posted	TRUE	6205	ND	FALSE	FALSE	FALSE	FALSE	FALSE	TRUE	FALSE	FALSE	FALSE	TRUE	FALSE	FALSE	FALSE	FALSE
55	NCT00420940	FALSE	First posted date	The Effect of Daily Whole-Body Vibration on Tibial Trabecular Bone Mineral Density in Osteopenic Postmenopausal Women	2007-01-11	2007	Completed	202	Actual	>100	3	FALSE	Randomized	Parallel Assignment	Phase 3	FALSE	Prevention	NA	NA	NA	NA	NA	1	Single center	single-country	OTHER	FALSE	FALSE	Other	FALSE	No safety results posted	No safety results posted	TRUE	ND	ND	ND	ND	ND	ND	ND	ND	FALSE	TRUE	FALSE	FALSE	FALSE	FALSE	FALSE	FALSE
56	NCT00421031	FALSE	First posted date	A Double-Blind, Randomized, Placebo-Controlled Efficacy and Safety Study of DVS-233 SR For Relief of Vasomotor Symptoms Associated With Menopause	2007-01-11	2007	Completed	540	NA	>100	NA	NA	Randomized	Single Group Assignment	Phase 3	FALSE	Treatment	NA	NA	NA	NA	NA	41	Multicenter	single-country	INDUSTRY	TRUE	FALSE	Industry	FALSE	No safety results posted	No safety results posted	TRUE	ND	ND	ND	ND	ND	ND	ND	ND	TRUE	FALSE	FALSE	FALSE	FALSE	FALSE	FALSE	FALSE
57	NCT00421070	FALSE	First posted date	The Evaluation of Relaxation Massage Therapy as an Intervention Treatment for Reducing the Level of Arousal and Aggression on a Young Adult Psychiatric Inpatient Unit	2007-01-11	2007	Completed	47	Actual	<100	2	FALSE	Non-Randomized	Crossover Assignment	Not Applicable	FALSE	Treatment	NA	NA	NA	NA	NA	1	Single center	single-country	OTHER	FALSE	FALSE	Other	FALSE	No safety results posted	No safety results posted	TRUE	5475	9125	FALSE	FALSE	FALSE	FALSE	FALSE	TRUE	FALSE	FALSE	FALSE	TRUE	FALSE	FALSE	FALSE	FALSE
58	NCT00421148	FALSE	First posted date	A Multi-Center, Randomized, Parallel Dose-Finding, Safety Assessor-Blinded Trial to Explore the Efficacy, Safety and Pharmacokinetics of Four Doses of Org 25969 and Placebo in Pediatric and Adult Subjects.	2007-01-11	2007	Completed	94	Actual	<100	5	FALSE	Randomized	Parallel Assignment	Phase 3	FALSE	Treatment	TRUE	TRUE	TRUE	TRUE	TRUE	NA	NA	no facilities data	INDUSTRY	TRUE	FALSE	Industry	TRUE	SAEs reported	No deaths	TRUE	ND	23725	TRUE	TRUE	TRUE	TRUE	TRUE	TRUE	TRUE	FALSE	FALSE	FALSE	FALSE	FALSE	FALSE	FALSE
59	NCT00421291	FALSE	First posted date	NA	2007-01-11	2007	Completed	NA	NA	NA	NA	NA	Randomized	Single Group Assignment	Not Applicable	FALSE	Health Services Research	NA	NA	NA	NA	NA	1	Single center	single-country	OTHER	FALSE	FALSE	Other	FALSE	No safety results posted	No safety results posted	TRUE	ND	ND	ND	ND	ND	ND	ND	ND	FALSE	FALSE	FALSE	FALSE	FALSE	TRUE	FALSE	FALSE
60	NCT00421304	FALSE	First posted date	A Phase 2, Randomized, Double-Blind, Placebo-Controlled Study to Evaluate a Single Intravenous Dose of Motavizumab (MEDI-524), a Humanized Enhanced Potency Monoclonal Antibody Against Respiratory Syncytial Virus (RSV), for the Treatment of Children Hospitalized With RSV Illness	2007-01-11	2007	Completed	118	Actual	>100	3	TRUE	Randomized	Parallel Assignment	Not Applicable	FALSE	Treatment	TRUE	NA	TRUE	NA	TRUE	35	Multicenter	multinational	INDUSTRY	TRUE	FALSE	Industry	TRUE	SAEs reported	No deaths	FALSE	ND	366	TRUE	TRUE	FALSE	FALSE	FALSE	FALSE	FALSE	FALSE	TRUE	FALSE	FALSE	FALSE	FALSE	FALSE
61	NCT00421330	FALSE	First posted date	Endovascular Versus Transabdominal Treatment of the Abdominal Aortic Aneurysm: the Dutch Randomised Endovascular Aneurysm Management (DREAM-) Trial	2007-01-11	2007	Unknown status	392	Actual	>100	2	TRUE	Randomized	Parallel Assignment	Not Applicable	FALSE	Treatment	NA	NA	NA	NA	NA	NA	NA	no facilities data	OTHER	FALSE	FALSE	Other	FALSE	No safety results posted	No safety results posted	TRUE	ND	ND	ND	ND	ND	ND	ND	ND	FALSE	FALSE	FALSE	TRUE	FALSE	FALSE	FALSE	FALSE
62	NCT00421668	FALSE	First posted date	A Trial of Zinc and Micronutrients in Tanzanian Children	2007-01-12	2007	Completed	2400	Actual	>100	4	TRUE	Randomized	Factorial Assignment	Phase 3	TRUE	Treatment	TRUE	TRUE	TRUE	TRUE	TRUE	1	Single center	single-country	OTHER	FALSE	TRUE	NIH	FALSE	No safety results posted	No safety results posted	FALSE	42	549	FALSE	TRUE	TRUE	FALSE	FALSE	FALSE	TRUE	FALSE	FALSE	FALSE	FALSE	FALSE	FALSE	FALSE
63	NCT00421954	FALSE	First posted date	Open-label Feasibility Study for the Treatment of Psychotic Adolescents With Ziprasidone in the Inpatient and Day Hospital Settings	2007-01-15	2007	Completed	8	Actual	<100	1	NA	N/A	Single Group Assignment	Phase 3	FALSE	Treatment	NA	NA	NA	NA	NA	1	Single center	single-country	OTHER	TRUE	FALSE	Industry	TRUE	No SAEs	No deaths	FALSE	4745	6205	FALSE	FALSE	FALSE	FALSE	FALSE	TRUE	TRUE	FALSE	FALSE	FALSE	FALSE	FALSE	FALSE	FALSE
64	NCT00421993	FALSE	First posted date	A Multi-Center, Randomized, Double-Blind, Parallel-Group Study to Demonstrate the Efficacy and Safety of Adapalene/Benzoyl Peroxide Topical Gel Compared With Adapalene Topical Gel, 0.1%; Benzoyl Peroxide Topical Gel, 2.5% and Topical Gel Vehicle in Subjects With Acne Vulgaris	2007-01-15	2007	Completed	1670	Actual	>100	4	NA	Randomized	Parallel Assignment	Phase 3	FALSE	Treatment	TRUE	TRUE	TRUE	TRUE	TRUE	62	Multicenter	multinational	INDUSTRY	TRUE	FALSE	Industry	TRUE	SAEs reported	No deaths	TRUE	4380	ND	FALSE	FALSE	FALSE	FALSE	FALSE	TRUE	TRUE	FALSE	FALSE	FALSE	FALSE	FALSE	FALSE	FALSE
65	NCT00422032	FALSE	First posted date	Phase II Randomized Study of Two Different Schedules of Intravenous Clofarabine in Myelodysplastic Syndrome (MDS)	2007-01-15	2007	Completed	60	Actual	<100	2	TRUE	Randomized	Parallel Assignment	Phase 2	FALSE	Treatment	NA	NA	NA	NA	NA	1	Single center	single-country	OTHER	TRUE	FALSE	Industry	TRUE	SAEs reported	No deaths	TRUE	ND	ND	ND	ND	ND	ND	ND	ND	TRUE	FALSE	FALSE	FALSE	FALSE	FALSE	FALSE	FALSE
66	NCT00422084	FALSE	First posted date	A Phase III Comparative (Double-blind, Double-dummy) Randomised, Multi-centre Study to Assess the Efficacy of Pyronaridine Artesunate (180:60mg) Versus Coartem® (Artemether Lumefantrine) in Children & Adult Patients With Falciparum Malaria	2007-01-15	2007	Completed	1272	Actual	>100	2	NA	Randomized	Parallel Assignment	Phase 3	FALSE	Treatment	TRUE	NA	TRUE	TRUE	TRUE	10	Multicenter	multinational	OTHER	TRUE	FALSE	Industry	TRUE	SAEs reported	No deaths	TRUE	1095	21900	FALSE	FALSE	FALSE	TRUE	TRUE	TRUE	TRUE	FALSE	FALSE	FALSE	FALSE	FALSE	FALSE	FALSE
67	NCT00422110	FALSE	First posted date	A Phase IIb/III, Double-blind, Parallel-group, Placebo-controlled, Randomized Study: Evaluation of the Efficacy and Safety of Seletracetam as Adjunctive Treatment in Subjects (≥16 to 70 Years Old) With Refractory Partial Onset Seizures.	2007-01-15	2007	Withdrawn	0	Actual	<100	NA	NA	Randomized	Parallel Assignment	Multiphase	FALSE	Treatment	NA	NA	NA	NA	NA	NA	NA	no facilities data	INDUSTRY	TRUE	FALSE	Industry	FALSE	No safety results posted	No safety results posted	TRUE	5840	25550	FALSE	FALSE	FALSE	FALSE	FALSE	TRUE	TRUE	FALSE	FALSE	FALSE	FALSE	FALSE	FALSE	FALSE
68	NCT00422149	FALSE	First posted date	Twin SUBLIVAC® Grasses Clinical Efficacy Study	2007-01-15	2007	Completed	350	Actual	>100	2	TRUE	Randomized	Parallel Assignment	Phase 3	TRUE	Treatment	TRUE	TRUE	TRUE	TRUE	TRUE	60	Multicenter	multinational	INDUSTRY	TRUE	FALSE	Industry	FALSE	No safety results posted	No safety results posted	TRUE	4380	ND	FALSE	FALSE	FALSE	FALSE	FALSE	TRUE	TRUE	FALSE	FALSE	FALSE	FALSE	FALSE	FALSE	FALSE
69	NCT00422240	FALSE	First posted date	A Multi-Center, Randomized, Double-Blind, Parallel-Group Study to Demonstrate the Efficacy and Safety of Adapalene/Benzoyl Peroxide Topical Gel Compared With Adapalene Topical Gel, 0.1%; Benzoyl Peroxide Topical Gel, 2.5% and Topical Gel Vehicle in Subjects With Acne Vulgaris	2007-01-15	2007	Completed	1656	Anticipated	>100	NA	NA	Randomized	Parallel Assignment	Phase 3	FALSE	Treatment	NA	NA	NA	NA	NA	1	Single center	single-country	INDUSTRY	TRUE	FALSE	Industry	FALSE	No safety results posted	No safety results posted	TRUE	4380	ND	FALSE	FALSE	FALSE	FALSE	FALSE	TRUE	TRUE	FALSE	FALSE	FALSE	FALSE	FALSE	FALSE	FALSE
70	NCT00422292	FALSE	First posted date	An Immunogenicity, Safety, and Non-Interference Evaluation of Pediatric Vaccines Administered Concomitantly With Menactra® (Meningococcal [Groups A, C, Y and W-135] Polysaccharide Diphtheria Toxoid Conjugate Vaccine) to Healthy Toddlers	2007-01-15	2007	Completed	1664	Actual	>100	4	TRUE	Randomized	Parallel Assignment	Phase 3	FALSE	Prevention	NA	NA	TRUE	NA	NA	88	Multicenter	multinational	INDUSTRY	TRUE	FALSE	Industry	TRUE	SAEs reported	No deaths	FALSE	274.5	366	FALSE	TRUE	FALSE	FALSE	FALSE	FALSE	FALSE	FALSE	TRUE	FALSE	FALSE	FALSE	FALSE	FALSE
71	NCT00422318	FALSE	First posted date	Hyperuricemia and the Effects of the Uricosuric Agents Benzbromarone in Patients With Chronic Heart Failure	2007-01-15	2007	Completed	NA	NA	NA	NA	NA	Randomized	Crossover Assignment	Phase 4	FALSE	Treatment	NA	NA	NA	NA	NA	1	Single center	single-country	OTHER	FALSE	FALSE	Other	FALSE	No safety results posted	No safety results posted	TRUE	ND	ND	ND	ND	ND	ND	ND	ND	TRUE	FALSE	FALSE	FALSE	FALSE	FALSE	FALSE	FALSE
72	NCT00422422	FALSE	First posted date	Open-Label, Single-Arm, Multicenter, Pharmacokinetic, Safety, and Efficacy Study of Adjunctive Administration of Brivaracetam in Subjects From ≥1 Month to <16 Years Old With Epilepsy	2007-01-17	2007	Completed	100	Actual	>100	1	TRUE	N/A	Single Group Assignment	Phase 2	FALSE	Treatment	NA	NA	NA	NA	NA	39	Multicenter	multinational	INDUSTRY	TRUE	FALSE	Industry	TRUE	SAEs reported	No deaths	FALSE	30.5	5840	FALSE	TRUE	TRUE	TRUE	TRUE	TRUE	TRUE	FALSE	FALSE	FALSE	FALSE	FALSE	FALSE	FALSE
73	NCT00422448	FALSE	First posted date	BRAF and Nevi.Nevi Are Common Benign Pigmented Tumors of the Skin. Mutations in So-called BRAF and NRAS Genes Genes Appear to be Initiating Events Responsible for the Formation of Nevi.	2007-01-17	2007	Completed	43	Actual	<100	1	TRUE	Non-Randomized	Single Group Assignment	Not Applicable	FALSE	Basic Science	NA	NA	NA	NA	NA	1	Single center	single-country	OTHER	FALSE	FALSE	Other	TRUE	No SAEs	No deaths	TRUE	3285	29200	FALSE	FALSE	FALSE	FALSE	TRUE	TRUE	FALSE	FALSE	FALSE	FALSE	FALSE	FALSE	TRUE	FALSE
74	NCT00422526	FALSE	First posted date	Randomised Study to Examine the Effectiveness of Progesterone in Preventing Severe Preterm Delivery	2007-01-17	2007	Completed	250	NA	>100	NA	NA	Randomized	Factorial Assignment	Phase 3	FALSE	Prevention	NA	NA	NA	NA	NA	8	Multicenter	multinational	OTHER	FALSE	FALSE	Other	FALSE	No safety results posted	No safety results posted	TRUE	ND	ND	ND	ND	ND	ND	ND	ND	TRUE	FALSE	FALSE	FALSE	FALSE	FALSE	FALSE	FALSE
75	NCT00422539	FALSE	First posted date	Evaluation of Tri Chloro Acetic Acid (TCA) Effect on Atrophic Varicella Scars	2007-01-17	2007	Unknown status	100	NA	>100	NA	NA	Non-Randomized	Single Group Assignment	Phase 2	FALSE	Treatment	NA	NA	NA	NA	NA	1	Single center	single-country	OTHER	FALSE	FALSE	Other	FALSE	No safety results posted	No safety results posted	TRUE	5475	16425	FALSE	FALSE	FALSE	FALSE	FALSE	TRUE	TRUE	FALSE	FALSE	FALSE	FALSE	FALSE	FALSE	FALSE
76	NCT00422591	FALSE	First posted date	Prospective Evaluation of Standard Chemotherapy Regimen of Idarubicin and Cytarabine in Patients With Newly Diagnosed Acute Myeloid Leukemia (AML)	2007-01-17	2007	Completed	175	Actual	>100	1	FALSE	N/A	Single Group Assignment	Phase 2	FALSE	Treatment	NA	NA	NA	NA	NA	1	Single center	single-country	OTHER	FALSE	FALSE	Other	TRUE	SAEs reported	Deaths reported	TRUE	5475	27375	FALSE	FALSE	FALSE	FALSE	FALSE	TRUE	TRUE	FALSE	FALSE	FALSE	FALSE	FALSE	FALSE	FALSE
77	NCT00422617	FALSE	First posted date	NA	2007-01-17	2007	Completed	40	NA	<100	NA	NA	Non-Randomized	Single Group Assignment	Not Applicable	FALSE	Educational/Counseling/Training	NA	NA	NA	NA	NA	NA	NA	no facilities data	INDUSTRY	TRUE	FALSE	Industry	FALSE	No safety results posted	No safety results posted	TRUE	5840	ND	FALSE	FALSE	FALSE	FALSE	FALSE	TRUE	TRUE	FALSE	FALSE	FALSE	FALSE	FALSE	FALSE	FALSE
78	NCT00422721	FALSE	First posted date	Genetical, Multi-center, Prospective Study of Phenotyping and Genotyping of Patients Suffering From Congenital Amaurosis of Leber or From an Early Severe Retinal Dystrophy in the Aim of the Realisation of a Clinical Trial of Gene Therapy	2007-01-17	2007	Completed	360	Anticipated	>100	NA	FALSE	Non-Randomized	Single Group Assignment	Not Applicable	FALSE	Diagnostic	NA	NA	NA	NA	NA	1	Single center	single-country	OTHER	FALSE	FALSE	Other	FALSE	No safety results posted	No safety results posted	TRUE	ND	ND	ND	ND	ND	ND	ND	ND	FALSE	FALSE	FALSE	TRUE	FALSE	FALSE	FALSE	FALSE
79	NCT00422747	FALSE	First posted date	Early Diagnosis of Asthma in Young Children	2007-01-17	2007	Completed	202	Actual	>100	1	FALSE	Randomized	Parallel Assignment	Not Applicable	FALSE	Diagnostic	NA	NA	NA	NA	NA	1	Single center	single-country	OTHER	FALSE	FALSE	Other	FALSE	No safety results posted	No safety results posted	FALSE	730	1460	FALSE	FALSE	FALSE	TRUE	FALSE	FALSE	TRUE	FALSE	FALSE	FALSE	FALSE	FALSE	FALSE	FALSE
80	NCT00422916	FALSE	First posted date	Evaluation of the Intervention Program "Obeldicks Light" for Overweight Children and Adolescents	2007-01-17	2007	Completed	66	Actual	<100	2	NA	Randomized	Crossover Assignment	Not Applicable	FALSE	Prevention	NA	NA	NA	NA	NA	1	Single center	single-country	OTHER	FALSE	FALSE	Other	FALSE	No safety results posted	No safety results posted	FALSE	2920	5840	FALSE	FALSE	FALSE	FALSE	TRUE	TRUE	FALSE	FALSE	FALSE	FALSE	FALSE	TRUE	FALSE	FALSE
81	NCT00423007	FALSE	First posted date	Efficacy and Safety of Topical Bromfenac Ophthalmic Solution vs. Placebo in Subjects With a History of Allergic Conjunctivitis	2007-01-17	2007	Completed	90	NA	<100	2	FALSE	Randomized	Parallel Assignment	Phase 3	TRUE	Treatment	NA	NA	NA	NA	NA	1	Single center	single-country	INDUSTRY	TRUE	FALSE	Industry	FALSE	No safety results posted	No safety results posted	TRUE	3650	ND	FALSE	FALSE	FALSE	FALSE	TRUE	TRUE	TRUE	FALSE	FALSE	FALSE	FALSE	FALSE	FALSE	FALSE
82	NCT00423059	FALSE	First posted date	Histologic Changes of Fibrovascular Membrane Associated With Proliferative Diabetic Retinopathy After Intravitreal Bevacizumab (Avastin®)	2007-01-17	2007	Completed	20	NA	<100	NA	NA	Randomized	Parallel Assignment	Not Applicable	FALSE	Treatment	NA	NA	NA	NA	NA	1	Single center	single-country	OTHER	FALSE	FALSE	Other	FALSE	No safety results posted	No safety results posted	TRUE	ND	ND	ND	ND	ND	ND	ND	ND	TRUE	FALSE	FALSE	FALSE	FALSE	FALSE	FALSE	FALSE
83	NCT00423163	FALSE	First posted date	A Double-Blind, Randomized Controlled Trial of Voriconazole (VFEND®) Plus Micafungin (MYCAMINE™) Versus Voriconazole Plus Placebo in the Treatment of Patients With Proven or Probable Invasive Aspergillosis	2007-01-18	2007	Withdrawn	0	Actual	<100	NA	TRUE	Randomized	Parallel Assignment	Phase 4	FALSE	Treatment	NA	NA	NA	NA	NA	44	Multicenter	single-country	INDUSTRY	TRUE	FALSE	Industry	FALSE	No safety results posted	No safety results posted	TRUE	730	ND	FALSE	FALSE	FALSE	TRUE	TRUE	TRUE	TRUE	FALSE	FALSE	FALSE	FALSE	FALSE	FALSE	FALSE
84	NCT00423176	FALSE	First posted date	Efficacy and Safety of 200mcg BID Mometasone Furoate Nasal Spray (MFNS) Versus Placebo as Adjunctive Treatment to Antibiotics in Relief of Symptoms of Acute Bacterial Sinusitis	2007-01-18	2007	Terminated	237	Actual	>100	2	FALSE	Randomized	Parallel Assignment	Phase 3	FALSE	Treatment	TRUE	NA	TRUE	NA	TRUE	NA	NA	no facilities data	INDUSTRY	TRUE	FALSE	Industry	TRUE	SAEs reported	No deaths	TRUE	4380	ND	FALSE	FALSE	FALSE	FALSE	FALSE	TRUE	TRUE	FALSE	FALSE	FALSE	FALSE	FALSE	FALSE	FALSE
85	NCT00423267	FALSE	First posted date	A Multicenter, Randomized, Controlled, Double-Blind, Double-Dummy, Two-Arm Study of Posaconazole vs Fluconazole in the Treatment of Coccidioidomycosis	2007-01-18	2007	Completed	16	Actual	<100	2	FALSE	Randomized	Parallel Assignment	Phase 3	FALSE	Treatment	TRUE	TRUE	TRUE	TRUE	TRUE	NA	NA	no facilities data	INDUSTRY	TRUE	FALSE	Industry	TRUE	SAEs reported	No deaths	TRUE	4745	ND	FALSE	FALSE	FALSE	FALSE	FALSE	TRUE	TRUE	FALSE	FALSE	FALSE	FALSE	FALSE	FALSE	FALSE
86	NCT00423514	FALSE	First posted date	A Phase I/II Dose Escalation Trial of Clofarabine, in Addition to Melphalan and Thiotepa as Myeloablative Regimen Followed by an Allogeneic Unmodified Hematopoietic Stem Cell Transplant From HLA-Compatible Related or Unrelated Donors for the Treatment of High Risk and/or Advanced Hematologic Malignancies	2007-01-18	2007	Completed	42	Anticipated	<100	1	NA	N/A	Single Group Assignment	Multiphase	FALSE	Treatment	NA	NA	NA	NA	NA	1	Single center	single-country	OTHER	FALSE	TRUE	NIH	FALSE	No safety results posted	No safety results posted	TRUE	ND	19710	TRUE	TRUE	TRUE	TRUE	TRUE	TRUE	TRUE	FALSE	TRUE	TRUE	FALSE	FALSE	FALSE	FALSE
87	NCT00423592	FALSE	First posted date	A Phase 2, Open-label, Multicenter Study Evaluating Ambrisentan in Subjects With Pulmonary Arterial Hypertension Who Have Previously Discontinued Endothelin Receptor Antagonist Therapy Due to Serum Aminotransferase Abnormalities	2007-01-18	2007	Completed	36	Actual	<100	NA	NA	Non-Randomized	Single Group Assignment	Phase 2	FALSE	Treatment	NA	NA	NA	NA	NA	NA	NA	no facilities data	INDUSTRY	TRUE	FALSE	Industry	TRUE	SAEs reported	No deaths	TRUE	4380	27375	FALSE	FALSE	FALSE	FALSE	FALSE	TRUE	TRUE	FALSE	FALSE	FALSE	FALSE	FALSE	FALSE	FALSE
88	NCT00423618	FALSE	First posted date	Randomised Trial of Post-Operative Radiotherapy Given to Adult Patients With Extremity Soft Tissue Sarcoma [VORTEX]	2007-01-18	2007	Completed	216	Actual	>100	2	TRUE	Randomized	Parallel Assignment	Phase 3	FALSE	Treatment	NA	NA	NA	NA	NA	6	Multicenter	single-country	OTHER	FALSE	FALSE	Other	FALSE	No safety results posted	No safety results posted	TRUE	5840	43800	FALSE	FALSE	FALSE	FALSE	FALSE	TRUE	FALSE	FALSE	FALSE	FALSE	TRUE	FALSE	FALSE	FALSE
89	NCT00423709	FALSE	First posted date	A Study of Allogeneic Blood Stem Cell Transplantation With Purine Analog-Based Conditioning For Patients With Advanced Hodgkin's Disease	2007-01-18	2007	Completed	46	Actual	<100	NA	FALSE	Non-Randomized	Single Group Assignment	Not Applicable	FALSE	Treatment	NA	NA	NA	NA	NA	1	Single center	single-country	OTHER	FALSE	FALSE	Other	FALSE	No safety results posted	No safety results posted	TRUE	ND	23725	TRUE	TRUE	TRUE	TRUE	TRUE	TRUE	TRUE	FALSE	FALSE	TRUE	FALSE	FALSE	FALSE	FALSE
90	NCT00423891	FALSE	First posted date	Evaluation of the Pharmacokinetics, Safety, Tolerability and Efficacy of Entecavir (ETV) in Pediatric Subjects With Chronic Hepatitis B Virus (HBV) Infection Who Are HBeAg-Positive	2007-01-18	2007	Completed	64	Actual	<100	1	FALSE	N/A	Single Group Assignment	Multiphase	FALSE	Treatment	NA	NA	NA	NA	NA	19	Multicenter	multinational	INDUSTRY	TRUE	FALSE	Industry	TRUE	SAEs reported	No deaths	FALSE	730	6570	FALSE	FALSE	FALSE	TRUE	TRUE	TRUE	TRUE	FALSE	FALSE	FALSE	FALSE	FALSE	FALSE	FALSE
91	NCT00423956	FALSE	First posted date	Repair of Orthodontically-induced Tooth Root Resorption by Ultrasound in Human Subjects	2007-01-18	2007	Unknown status	72	Anticipated	<100	1	TRUE	Randomized	Parallel Assignment	Multiphase	TRUE	Prevention	TRUE	NA	NA	TRUE	TRUE	1	Single center	single-country	OTHER	FALSE	FALSE	Other	FALSE	No safety results posted	No safety results posted	TRUE	4380	10220	FALSE	FALSE	FALSE	FALSE	FALSE	TRUE	FALSE	FALSE	FALSE	TRUE	FALSE	FALSE	FALSE	FALSE
92	NCT00423982	FALSE	First posted date	Rifampin Combination Therapy Versus Monotherapy in Early Staphylococcal Infections After Total Hip and Knee Arthroplasty	2007-01-18	2007	Unknown status	100	Anticipated	>100	2	TRUE	Randomized	Parallel Assignment	Phase 4	FALSE	Treatment	NA	NA	NA	NA	NA	8	Multicenter	single-country	OTHER	FALSE	FALSE	Other	FALSE	No safety results posted	No safety results posted	TRUE	ND	ND	ND	ND	ND	ND	ND	ND	TRUE	FALSE	FALSE	FALSE	FALSE	FALSE	FALSE	FALSE
93	NCT00424008	FALSE	First posted date	A 52-Week Efficacy and Safety Non-Inferiority Study of Fluticasone Propionate/Salmeterol 250/50mcg BID Delivered by Dry Powder Inhaler (Diskus) Versus Mometasone Furoate/Formoterol Fumarate 200/10mcg BID Delivered by Pressurized Metered-Dose Inhaler in Persistent Asthmatics Previously Treated With Medium Doses of Inhaled Glucocorticosteroids	2007-01-18	2007	Completed	722	Actual	>100	2	FALSE	Randomized	Parallel Assignment	Phase 3	FALSE	Treatment	NA	NA	TRUE	NA	NA	NA	NA	no facilities data	INDUSTRY	TRUE	FALSE	Industry	TRUE	SAEs reported	No deaths	TRUE	4380	ND	FALSE	FALSE	FALSE	FALSE	FALSE	TRUE	TRUE	FALSE	FALSE	FALSE	FALSE	FALSE	FALSE	FALSE
94	NCT00424125	FALSE	First posted date	Improving Pediatric Asthma Care in the District of Columbia (IMPACT DC)-Community Pharmacy Intervention	2007-01-18	2007	Completed	125	Actual	>100	1	NA	Randomized	Single Group Assignment	Not Applicable	FALSE	Treatment	NA	NA	NA	TRUE	NA	1	Single center	single-country	OTHER	TRUE	FALSE	Industry	FALSE	No safety results posted	No safety results posted	FALSE	366	4380	FALSE	FALSE	TRUE	TRUE	TRUE	FALSE	FALSE	FALSE	FALSE	FALSE	FALSE	TRUE	FALSE	FALSE
95	NCT00424307	FALSE	First posted date	Development of Auditory Skills in Young Deaf Children With Bilateral Cochlear Implants	2007-01-19	2007	Unknown status	60	Anticipated	<100	NA	FALSE	Non-Randomized	Single Group Assignment	Phase 4	FALSE	Treatment	NA	NA	NA	NA	NA	14	Multicenter	multinational	INDUSTRY	TRUE	FALSE	Industry	FALSE	No safety results posted	No safety results posted	FALSE	366	1098	FALSE	FALSE	TRUE	TRUE	FALSE	FALSE	FALSE	TRUE	FALSE	FALSE	FALSE	FALSE	FALSE	FALSE
96	NCT00424333	FALSE	First posted date	Efficacy and Safety of Inhaled Compared With Subcutaneous Human Insulin in an Intensive Insulin Regimen for Subjects With Type 1 Diabetes Mellitus: A Six-Month, Outpatient, Parallel Comparative Trial	2007-01-19	2007	Completed	320	NA	>100	NA	NA	Randomized	Parallel Assignment	Phase 3	FALSE	Treatment	NA	NA	NA	NA	NA	35	Multicenter	multinational	INDUSTRY	TRUE	FALSE	Industry	FALSE	No safety results posted	No safety results posted	TRUE	4380	23725	FALSE	FALSE	FALSE	FALSE	FALSE	TRUE	TRUE	FALSE	FALSE	FALSE	FALSE	FALSE	FALSE	FALSE
97	NCT00424398	FALSE	First posted date	A Single-Center, Double-Masked, Randomized, Placebo-Controlled, Evaluation of the Onset and Duration of Action of Bepotastine Besilate Ophthalmic Solution in Acute Allergic Conjunctivitis	2007-01-19	2007	Completed	107	Actual	>100	3	NA	Randomized	Parallel Assignment	Multiphase	FALSE	Treatment	TRUE	NA	TRUE	NA	TRUE	1	Single center	single-country	INDUSTRY	TRUE	FALSE	Industry	TRUE	No SAEs	No deaths	TRUE	3650	ND	FALSE	FALSE	FALSE	FALSE	TRUE	TRUE	TRUE	FALSE	FALSE	FALSE	FALSE	FALSE	FALSE	FALSE
98	NCT00424437	FALSE	First posted date	Efficacy and Safety of Inhaled Compared With Subcutaneous Human Insulin Therapy in Subjects With Type 1 Diabetes Mellitus: A Six-Month, Outpatient, Parallel Comparative Trial	2007-01-19	2007	Completed	320	NA	>100	NA	NA	Randomized	Parallel Assignment	Phase 3	FALSE	Treatment	NA	NA	NA	NA	NA	37	Multicenter	multinational	INDUSTRY	TRUE	FALSE	Industry	FALSE	No safety results posted	No safety results posted	TRUE	4380	23725	FALSE	FALSE	FALSE	FALSE	FALSE	TRUE	TRUE	FALSE	FALSE	FALSE	FALSE	FALSE	FALSE	FALSE
99	NCT00424489	FALSE	First posted date	Hematopoietic Stem Cell Therapy for Patients With Refractory Myasthenia Gravis	2007-01-19	2007	Terminated	9	Actual	<100	1	FALSE	N/A	Single Group Assignment	Phase 1	FALSE	Treatment	NA	NA	NA	NA	NA	1	Single center	single-country	OTHER	FALSE	FALSE	Other	TRUE	SAEs reported	Deaths reported	TRUE	5475	23725	FALSE	FALSE	FALSE	FALSE	FALSE	TRUE	TRUE	FALSE	TRUE	FALSE	FALSE	FALSE	FALSE	FALSE
100	NCT00424645	FALSE	First posted date	Randomized, Double-Blind, Placebo Controlled Trial of Voraxaze™ in Patients With a Delayed MTX Clearance	2007-01-19	2007	Terminated	3	Actual	<100	2	TRUE	Randomized	Parallel Assignment	Multiphase	FALSE	Supportive Care	TRUE	NA	TRUE	NA	TRUE	1	Single center	single-country	OTHER	FALSE	FALSE	Other	TRUE	No SAEs	No deaths	TRUE	ND	ND	ND	ND	ND	ND	ND	ND	TRUE	FALSE	FALSE	FALSE	FALSE	FALSE	FALSE	FALSE
101	NCT00424905	FALSE	First posted date	Evaluation of the Effects of Enterogermina, 2 Billion Bacillus Clausii Spores, on the Intestinal Flora of Children Antibiotic Treated for Bacterial Upper Respiratory Tract Infections: Open, Pilot Study.	2007-01-22	2007	Completed	60	Actual	<100	2	NA	Randomized	Parallel Assignment	Phase 4	FALSE	Treatment	NA	NA	NA	NA	NA	1	Single center	single-country	INDUSTRY	TRUE	FALSE	Industry	FALSE	No safety results posted	No safety results posted	FALSE	365	1825	FALSE	FALSE	TRUE	TRUE	FALSE	FALSE	TRUE	FALSE	FALSE	FALSE	FALSE	FALSE	FALSE	FALSE
102	NCT00424918	FALSE	First posted date	Generation-Fit, a Pilot Study of Youth in Maine Middle Schools Using an "Exerlearning" Dance Video Game to Promote Physical Activity During School	2007-01-22	2007	Completed	85	Anticipated	<100	NA	NA	Randomized	Factorial Assignment	Not Applicable	FALSE	Prevention	NA	NA	NA	NA	NA	1	Single center	single-country	OTHER	FALSE	FALSE	Other	FALSE	No safety results posted	No safety results posted	FALSE	3650	5110	FALSE	FALSE	FALSE	FALSE	TRUE	TRUE	FALSE	FALSE	FALSE	FALSE	FALSE	TRUE	FALSE	FALSE
103	NCT00425035	FALSE	First posted date	A Two-part, Multiple Dose Clinical Trial Evaluating the Safety and Effectiveness of ABX-EGF in Patients With Renal Carcinoma	2007-01-22	2007	Completed	115	NA	>100	NA	NA	Non-Randomized	Single Group Assignment	Phase 2	FALSE	Treatment	NA	NA	NA	NA	NA	NA	NA	no facilities data	INDUSTRY	TRUE	FALSE	Industry	FALSE	No safety results posted	No safety results posted	TRUE	ND	ND	ND	ND	ND	ND	ND	ND	TRUE	FALSE	FALSE	FALSE	FALSE	FALSE	FALSE	FALSE
104	NCT00425139	FALSE	First posted date	Multi-site Evaluation of a Video Game for Adolescents and Young Adults With Cancer	2007-01-22	2007	Completed	375	NA	>100	NA	NA	Randomized	Parallel Assignment	Not Applicable	FALSE	Supportive Care	NA	NA	NA	NA	NA	34	Multicenter	multinational	OTHER	FALSE	FALSE	Other	FALSE	No safety results posted	No safety results posted	TRUE	4745	10585	FALSE	FALSE	FALSE	FALSE	FALSE	TRUE	FALSE	FALSE	FALSE	FALSE	FALSE	TRUE	FALSE	FALSE
105	NCT00425152	FALSE	First posted date	A Clinical Trial to Assess the Relative Efficacy of 5-FU + Leucovorin, 5-FU + Levamisole, and 5-FU + Leucovorin + Levamisole in Patients With Dukes' B and C Carcinoma of the Colon	2007-01-22	2007	Completed	2151	Actual	>100	NA	TRUE	NA	NA	Phase 3	FALSE	Treatment	NA	NA	NA	NA	NA	NA	NA	no facilities data	NETWORK	FALSE	TRUE	NIH	FALSE	No safety results posted	No safety results posted	TRUE	ND	25550	TRUE	TRUE	TRUE	TRUE	TRUE	TRUE	TRUE	FALSE	FALSE	FALSE	FALSE	FALSE	FALSE	FALSE
106	NCT00425165	FALSE	First posted date	A Randomized, Double-Blind, Two Way Crossover Evaluation of the Effects of a Single Dose of Denufosol Tetrasodium (INS37217) Inhalation Solution Versus Placebo (0.9% Sodium Chloride Solution) on Mucociliary Clearance in Patients With Mild to Moderate Cystic Fibrosis Lung Disease	2007-01-22	2007	Terminated	6	Actual	<100	NA	FALSE	Randomized	Crossover Assignment	Phase 2	FALSE	Treatment	TRUE	TRUE	TRUE	TRUE	TRUE	NA	NA	no facilities data	INDUSTRY	TRUE	FALSE	Industry	FALSE	No safety results posted	No safety results posted	TRUE	3650	ND	FALSE	FALSE	FALSE	FALSE	TRUE	TRUE	TRUE	FALSE	FALSE	FALSE	FALSE	FALSE	FALSE	FALSE
107	NCT00425282	FALSE	First posted date	A Randomized, Double-Blind, Placebo-Controlled, Parallel Group, Multicenter Study to Evaluate the Efficacy, Safety, and Tolerability of RWJ-333369 as Adjunctive Therapy in Subjects With Partial Onset Seizures Followed by an Open-Label Extension Study.	2007-01-22	2007	Completed	566	Actual	>100	NA	NA	Randomized	Parallel Assignment	Phase 3	FALSE	Treatment	NA	NA	NA	NA	NA	NA	NA	no facilities data	INDUSTRY	TRUE	FALSE	Industry	FALSE	No safety results posted	No safety results posted	TRUE	5840	ND	FALSE	FALSE	FALSE	FALSE	FALSE	TRUE	TRUE	FALSE	FALSE	FALSE	FALSE	FALSE	FALSE	FALSE
108	NCT00425594	FALSE	First posted date	A Safety and Efficacy Evaluation of 3 Bowel Preparations in the Pediatric Population	2007-01-23	2007	Completed	150	NA	>100	NA	FALSE	Randomized	Parallel Assignment	Phase 4	FALSE	Treatment	NA	NA	NA	NA	NA	26	Multicenter	single-country	INDUSTRY	TRUE	FALSE	Industry	FALSE	No safety results posted	No safety results posted	FALSE	2190	5840	FALSE	FALSE	FALSE	FALSE	TRUE	TRUE	TRUE	FALSE	FALSE	FALSE	FALSE	FALSE	FALSE	FALSE
109	NCT00425607	FALSE	First posted date	An Open Label Dose Adjusted Phase II Trial of the Oral Farnesyltransferase Inhibitor (FTI) Lonafarnib (SCH66336) for Patients With Hutchinson-Gilford Progeria Syndrome (HGPS) and Progeroid Laminopathies	2007-01-23	2007	Completed	29	Actual	<100	1	TRUE	N/A	Single Group Assignment	Phase 2	FALSE	Treatment	NA	NA	NA	NA	NA	1	Single center	single-country	OTHER	TRUE	FALSE	Industry	TRUE	SAEs reported	No deaths	TRUE	365	ND	FALSE	FALSE	TRUE	TRUE	TRUE	TRUE	TRUE	FALSE	FALSE	FALSE	FALSE	FALSE	FALSE	FALSE
110	NCT00425724	FALSE	First posted date	NA	2007-01-23	2007	Completed	20	Anticipated	<100	NA	NA	Randomized	Single Group Assignment	Phase 4	FALSE	Treatment	NA	NA	NA	NA	NA	1	Single center	single-country	OTHER	FALSE	FALSE	Other	FALSE	No safety results posted	No safety results posted	FALSE	730	6570	FALSE	FALSE	FALSE	TRUE	TRUE	TRUE	TRUE	FALSE	FALSE	FALSE	FALSE	FALSE	FALSE	FALSE
111	NCT00425737	FALSE	First posted date	A Study to Assess the Efficacy, Immunogenicity and Safety of Two Doses of Oral Live Attenuated Human Rotavirus (HRV) Vaccine (Rotarix) in Healthy Infants.	2007-01-23	2007	Completed	405	Actual	>100	NA	NA	Randomized	Parallel Assignment	Phase 2	FALSE	Prevention	NA	NA	NA	NA	NA	NA	NA	no facilities data	INDUSTRY	TRUE	FALSE	Industry	FALSE	No safety results posted	No safety results posted	FALSE	42	84	FALSE	TRUE	FALSE	FALSE	FALSE	FALSE	FALSE	FALSE	TRUE	FALSE	FALSE	FALSE	FALSE	FALSE
112	NCT00425763	FALSE	First posted date	Efficacy of Amodiaquine-artesunate in the Treatment of Symptomatic, Uncomplicated Plasmodium Falciparum Malaria Among 6-59 Month Old Children at an IPTi Site in Rural Western Kenya	2007-01-23	2007	Completed	110	Actual	>100	1	FALSE	N/A	Single Group Assignment	Phase 4	FALSE	Prevention	NA	NA	NA	NA	NA	1	Single center	single-country	FED	FALSE	FALSE	Other	FALSE	No safety results posted	No safety results posted	FALSE	183	1799.5	FALSE	TRUE	TRUE	TRUE	FALSE	FALSE	TRUE	FALSE	FALSE	FALSE	FALSE	FALSE	FALSE	FALSE
113	NCT00425893	FALSE	First posted date	A Randomised Controlled Trial of Face Masks and Hand Hygiene in Reducing Influenza Transmission in Households	2007-01-23	2007	Completed	6069	Actual	>100	3	FALSE	Randomized	Single Group Assignment	Not Applicable	FALSE	Prevention	NA	NA	NA	NA	NA	1	Single center	single-country	FED	FALSE	FALSE	Other	FALSE	No safety results posted	No safety results posted	TRUE	ND	ND	ND	ND	ND	ND	ND	ND	FALSE	TRUE	FALSE	FALSE	FALSE	TRUE	FALSE	FALSE
114	NCT00425984	FALSE	First posted date	Randomized Trial of Male Circumcision for HIV Prevention, Rakai, Uganda	2007-01-24	2007	Completed	5000	NA	>100	NA	NA	Randomized	Parallel Assignment	Phase 3	FALSE	Prevention	NA	NA	NA	NA	NA	1	Single center	single-country	NIH	FALSE	TRUE	NIH	FALSE	No safety results posted	No safety results posted	TRUE	5475	17885	FALSE	FALSE	FALSE	FALSE	FALSE	TRUE	FALSE	FALSE	FALSE	TRUE	FALSE	FALSE	FALSE	FALSE
115	NCT00426023	FALSE	First posted date	Multicenter, Randomised, Double Masked, Controlled Studies on the Efficacy of Cyclosporine Eye Drop Treatment in Preventing Vernal Keratoconjunctivitis (VKC) Relapses and in Treating the Acute Phase.	2007-01-24	2007	Completed	48	Anticipated	<100	2	NA	Randomized	Crossover Assignment	Phase 3	FALSE	Treatment	TRUE	TRUE	TRUE	TRUE	TRUE	3	Multicenter	single-country	OTHER	FALSE	FALSE	Other	FALSE	No safety results posted	No safety results posted	TRUE	1825	18250	FALSE	FALSE	FALSE	TRUE	TRUE	TRUE	TRUE	FALSE	FALSE	FALSE	FALSE	FALSE	FALSE	FALSE
116	NCT00426075	FALSE	First posted date	NA	2007-01-24	2007	Completed	NA	NA	NA	NA	NA	Randomized	Parallel Assignment	Phase 3	FALSE	Prevention	NA	NA	NA	NA	NA	1	Single center	single-country	OTHER	FALSE	FALSE	Other	FALSE	No safety results posted	No safety results posted	TRUE	ND	ND	ND	ND	ND	ND	ND	ND	FALSE	TRUE	FALSE	FALSE	FALSE	FALSE	FALSE	FALSE
117	NCT00426101	FALSE	First posted date	HLH-2004 Treatment Protocol	2007-01-24	2007	Completed	368	Actual	>100	1	TRUE	N/A	Single Group Assignment	Phase 3	FALSE	Treatment	NA	NA	NA	NA	NA	1	Single center	single-country	OTHER	FALSE	FALSE	Other	FALSE	No safety results posted	No safety results posted	FALSE	ND	6570	TRUE	TRUE	TRUE	TRUE	TRUE	TRUE	TRUE	FALSE	FALSE	TRUE	FALSE	FALSE	FALSE	FALSE
118	NCT00426218	FALSE	First posted date	Safety, Efficacy and Pharmacokinetics of Subcutaneous ACZ885 in Patients With Systemic Juvenile Idiopathic Arthritis (SJIA)	2007-01-24	2007	Completed	26	Anticipated	<100	1	NA	Non-Randomized	Parallel Assignment	Multiphase	FALSE	Treatment	NA	NA	NA	NA	NA	1	Single center	single-country	INDUSTRY	TRUE	FALSE	Industry	FALSE	No safety results posted	No safety results posted	TRUE	1460	7300	FALSE	FALSE	FALSE	TRUE	TRUE	TRUE	TRUE	FALSE	FALSE	FALSE	FALSE	FALSE	FALSE	FALSE
119	NCT00426283	FALSE	First posted date	A Double Blinded, Randomized Trial of Swallowed 1760mcg Fluticasone Propionate Versus Placebo in the Treatment of Eosinophilic Esophagitis	2007-01-24	2007	Completed	42	Actual	<100	2	TRUE	Randomized	Parallel Assignment	Phase 2	TRUE	Treatment	TRUE	TRUE	TRUE	TRUE	TRUE	4	Multicenter	single-country	OTHER	FALSE	FALSE	Other	TRUE	No SAEs	No deaths	TRUE	1095	10950	FALSE	FALSE	FALSE	TRUE	TRUE	TRUE	TRUE	FALSE	FALSE	FALSE	FALSE	FALSE	FALSE	FALSE
120	NCT00426361	FALSE	First posted date	A Multicentre Study to Evaluate the Immunogenicity and Safety of GSK Biologicals' HPV Vaccine (580299) Co-administered With Boostrix Polio (dTpa-IPV) in Healthy Female Subjects Aged 10-18 Years	2007-01-24	2007	Completed	751	Actual	>100	3	NA	Randomized	Parallel Assignment	Phase 3	FALSE	Prevention	NA	NA	NA	NA	NA	38	Multicenter	multinational	INDUSTRY	TRUE	FALSE	Industry	TRUE	SAEs reported	No deaths	FALSE	3650	6570	FALSE	FALSE	FALSE	FALSE	TRUE	TRUE	FALSE	FALSE	TRUE	FALSE	FALSE	FALSE	FALSE	FALSE
121	NCT00426374	FALSE	First posted date	Evaluation of the Cardiac Complications in Congenitally HIV-1 Infected Children in Israel by the Echocardiography and Measurement of N-Terminal Pro-B-Type Natriuretic Peptide (N-BNP).	2007-01-24	2007	Unknown status	NA	NA	NA	NA	NA	Non-Randomized	Single Group Assignment	Not Applicable	FALSE	Diagnostic	NA	NA	NA	NA	NA	1	Single center	single-country	OTHER	FALSE	FALSE	Other	FALSE	No safety results posted	No safety results posted	TRUE	ND	ND	ND	ND	ND	ND	ND	ND	FALSE	FALSE	FALSE	TRUE	FALSE	FALSE	FALSE	FALSE
122	NCT00426439	FALSE	First posted date	Chloroquine and Coartem for Treatment of Symptomatic Children With Plasmodium Falciparum in Guinea Bissau.	2007-01-24	2007	Completed	300	Anticipated	>100	2	TRUE	Randomized	Parallel Assignment	Phase 4	FALSE	Treatment	NA	NA	NA	NA	NA	1	Single center	single-country	OTHER	FALSE	FALSE	Other	FALSE	No safety results posted	No safety results posted	FALSE	183	5475	FALSE	TRUE	TRUE	TRUE	TRUE	TRUE	TRUE	FALSE	FALSE	FALSE	FALSE	FALSE	FALSE	FALSE
123	NCT00426517	FALSE	First posted date	Allogeneic and Matched Unrelated Donor Stem Cell Transplantation for Congenital Immunodeficiencies or Patients With Autoinflammatory/Immunodysregulatory Conditions: Busulfan-Based Conditioning With Campath- 1H or h-ATG, Radiation, and Sirolimus	2007-01-24	2007	Completed	48	Actual	<100	4	TRUE	Non-Randomized	Factorial Assignment	Phase 1	FALSE	Treatment	NA	NA	NA	NA	NA	1	Single center	single-country	NIH	FALSE	TRUE	NIH	TRUE	SAEs reported	Deaths reported	TRUE	730	14600	FALSE	FALSE	FALSE	TRUE	TRUE	TRUE	TRUE	FALSE	FALSE	FALSE	FALSE	FALSE	FALSE	FALSE
124	NCT00426595	FALSE	First posted date	Pharmacokinetics of Enteral Omeprazole Suspension in Patients With Cerebral Palsy and Mental Retardation	2007-01-25	2007	Completed	14	Anticipated	<100	NA	NA	Randomized	Crossover Assignment	Phase 2	FALSE	Treatment	NA	NA	NA	NA	NA	1	Single center	single-country	OTHER	FALSE	FALSE	Other	FALSE	No safety results posted	No safety results posted	FALSE	ND	6570	TRUE	TRUE	TRUE	TRUE	TRUE	TRUE	TRUE	FALSE	FALSE	FALSE	FALSE	FALSE	FALSE	FALSE
125	NCT00426660	FALSE	First posted date	A Multicenter, Open Label, Expanded Access Trial Of Maraviroc	2007-01-25	2007	Completed	1047	Actual	>100	1	TRUE	Non-Randomized	NA	Phase 3	FALSE	Treatment	NA	NA	NA	NA	NA	361	Multicenter	multinational	INDUSTRY	TRUE	FALSE	Industry	TRUE	SAEs reported	No deaths	TRUE	5840	ND	FALSE	FALSE	FALSE	FALSE	FALSE	TRUE	TRUE	FALSE	FALSE	FALSE	FALSE	FALSE	FALSE	FALSE
126	NCT00426829	FALSE	First posted date	Phase I Study of Proton Radiotherapy and Bevacizumab for Primary Liver Tumors	2007-01-25	2007	Terminated	3	Actual	<100	1	FALSE	Non-Randomized	Single Group Assignment	Phase 1	FALSE	Treatment	NA	NA	NA	NA	NA	1	Single center	single-country	OTHER	TRUE	FALSE	Industry	FALSE	No safety results posted	No safety results posted	TRUE	ND	ND	ND	ND	ND	ND	ND	ND	TRUE	FALSE	FALSE	FALSE	TRUE	FALSE	FALSE	FALSE
127	NCT00426894	FALSE	First posted date	Longitudinal Microbial Surveillance in Children Hospitalized for Cardiac Surgery Before the Operation and During Hospitalization	2007-01-25	2007	Unknown status	NA	NA	NA	NA	NA	Non-Randomized	Single Group Assignment	Not Applicable	FALSE	Screening	NA	NA	NA	NA	NA	1	Single center	single-country	OTHER	FALSE	FALSE	Other	FALSE	No safety results posted	No safety results posted	TRUE	ND	ND	ND	ND	ND	ND	ND	ND	FALSE	FALSE	FALSE	TRUE	FALSE	FALSE	FALSE	FALSE
128	NCT00426946	FALSE	First posted date	Phase 3 Reboxetine Treatment in Depressed Children and Adolescents an 8-Week, Open Study	2007-01-25	2007	Unknown status	60	NA	<100	NA	NA	Randomized	Parallel Assignment	Phase 4	FALSE	Treatment	NA	NA	NA	NA	NA	1	Single center	single-country	OTHER	FALSE	FALSE	Other	FALSE	No safety results posted	No safety results posted	FALSE	2190	6570	FALSE	FALSE	FALSE	FALSE	TRUE	TRUE	TRUE	FALSE	FALSE	FALSE	FALSE	FALSE	FALSE	FALSE
129	NCT00427245	FALSE	First posted date	Ovarian Protection Trial In Premenopausal Breast Cancer Patients [OPTION]	2007-01-29	2007	Completed	400	Anticipated	>100	NA	NA	Randomized	NA	Phase 3	FALSE	Supportive Care	NA	NA	NA	NA	NA	66	Multicenter	single-country	OTHER	FALSE	FALSE	Other	FALSE	No safety results posted	No safety results posted	TRUE	ND	ND	ND	ND	ND	ND	ND	ND	TRUE	FALSE	FALSE	TRUE	FALSE	FALSE	FALSE	FALSE
130	NCT00427297	FALSE	First posted date	Optimizing Pediatric HIV-1 Treatment in Infants With Prophylactic Exposure to Nevirapine, Nairobi, Kenya (6-12 Month RCT)	2007-01-29	2007	Terminated	34	Actual	<100	2	TRUE	Randomized	Parallel Assignment	Phase 3	FALSE	Treatment	NA	NA	NA	NA	NA	1	Single center	single-country	OTHER	FALSE	TRUE	NIH	TRUE	SAEs reported	Deaths reported	FALSE	183	549	FALSE	TRUE	TRUE	FALSE	FALSE	FALSE	TRUE	FALSE	FALSE	FALSE	FALSE	FALSE	FALSE	FALSE
131	NCT00427336	FALSE	First posted date	Purine Analog-Based Conditioning for Allogeneic Stem Cell Transplantation in Patients With Severe Aplastic Anemia	2007-01-29	2007	Completed	9	Actual	<100	1	FALSE	Non-Randomized	Single Group Assignment	Not Applicable	FALSE	Treatment	NA	NA	NA	NA	NA	1	Single center	single-country	OTHER	FALSE	FALSE	Other	TRUE	SAEs reported	No deaths	TRUE	ND	25550	TRUE	TRUE	TRUE	TRUE	TRUE	TRUE	TRUE	FALSE	FALSE	FALSE	FALSE	FALSE	FALSE	FALSE
132	NCT00427557	FALSE	First posted date	Use of Umbilical Cord Blood Cell in the Preparative Regimen of Patients With Advanced Hematologic Malignancies Undergoing Allogeneic Hematopoietic Stem Cell Transplantation	2007-01-29	2007	Completed	31	Actual	<100	1	FALSE	N/A	Single Group Assignment	Phase 2	FALSE	Treatment	NA	NA	NA	NA	NA	1	Single center	single-country	OTHER	FALSE	FALSE	Other	TRUE	SAEs reported	No deaths	TRUE	ND	29200	TRUE	TRUE	TRUE	TRUE	TRUE	TRUE	TRUE	FALSE	FALSE	TRUE	FALSE	FALSE	FALSE	FALSE
133	NCT00427570	FALSE	First posted date	A Clinical Trial to Evaluate Postoperative Immunotherapy and Postoperative Systemic Chemotherapy in the Management of Resectable Colon Cancer	2007-01-29	2007	Completed	NA	NA	NA	NA	NA	NA	NA	Phase 3	FALSE	Treatment	NA	NA	NA	NA	NA	NA	NA	no facilities data	NETWORK	FALSE	TRUE	NIH	FALSE	No safety results posted	No safety results posted	TRUE	ND	28835	TRUE	TRUE	TRUE	TRUE	TRUE	TRUE	TRUE	FALSE	TRUE	FALSE	FALSE	FALSE	FALSE	FALSE
134	NCT00427635	FALSE	First posted date	A Randomized, Double-blind, Placebo Controlled, Study to Evaluate the Efficacy and Safety of Esomeprazole Once Daily for the Treatment of Gastroesophageal Reflux Disease (GERD) in Neonatal Patients, Including Premature and up to 1 Month Corrected Age	2007-01-29	2007	Completed	32	Actual	<100	NA	NA	Randomized	Parallel Assignment	Phase 3	FALSE	Treatment	NA	NA	NA	NA	NA	3	Multicenter	multinational	INDUSTRY	TRUE	FALSE	Industry	TRUE	SAEs reported	No deaths	FALSE	ND	30.5	TRUE	TRUE	FALSE	FALSE	FALSE	FALSE	TRUE	FALSE	FALSE	FALSE	FALSE	FALSE	FALSE	FALSE
135	NCT00427661	FALSE	First posted date	A Pilot Study of Allogeneic Hematopoietic Stem Cell Transplantation for Patients With High Risk Hemoglobinopathy Using a Non-Myeloablative Preparative Regimen to Achieve Stable Mixed Chimerism	2007-01-29	2007	Completed	8	Actual	<100	1	TRUE	N/A	Single Group Assignment	Not Applicable	FALSE	Treatment	NA	NA	NA	NA	NA	1	Single center	single-country	OTHER	FALSE	FALSE	Other	TRUE	SAEs reported	No deaths	TRUE	1095	12775	FALSE	FALSE	FALSE	TRUE	TRUE	TRUE	FALSE	FALSE	FALSE	FALSE	FALSE	FALSE	FALSE	FALSE
136	NCT00427791	FALSE	First posted date	Phase II Randomized Study Evaluating the Addition of Rituximab to the Preparative Regimen of Etoposide and Total Body Irradiation in Acute Lymphoblastic Leukemia	2007-01-29	2007	Completed	23	Actual	<100	2	TRUE	Randomized	Parallel Assignment	Phase 2	FALSE	Treatment	NA	NA	NA	NA	NA	1	Single center	single-country	OTHER	FALSE	FALSE	Other	TRUE	SAEs reported	No deaths	TRUE	ND	21900	TRUE	TRUE	TRUE	TRUE	TRUE	TRUE	TRUE	FALSE	FALSE	FALSE	TRUE	FALSE	FALSE	FALSE
137	NCT00427908	FALSE	First posted date	Evaluate Non-Inferiority and Persistence of the Immune Response of GSK Biologicals' Meningococcal Vaccine 134612 Versus Meningitec™ or Mencevax™ ACWY in Healthy Subjects (1-10 Years of Age)	2007-01-29	2007	Completed	613	Actual	>100	2	NA	Randomized	Parallel Assignment	Phase 2	FALSE	Prevention	NA	NA	NA	NA	NA	11	Multicenter	single-country	INDUSTRY	TRUE	FALSE	Industry	TRUE	SAEs reported	No deaths	FALSE	365	3650	FALSE	FALSE	TRUE	TRUE	TRUE	FALSE	FALSE	FALSE	TRUE	FALSE	FALSE	FALSE	FALSE	FALSE
138	NCT00428064	FALSE	First posted date	A Randomized, Open-Label Study of Continuous Therapy With Cyclosporine and Sirolimus Versus Induction With Cyclosporine and Sirolimus Followed by Continuous Therapy With Sirolimus in Renal Allograft Recipients	2007-01-29	2007	Completed	408	NA	>100	NA	NA	Randomized	Parallel Assignment	Phase 3	FALSE	Prevention	NA	NA	NA	NA	NA	NA	NA	no facilities data	INDUSTRY	TRUE	FALSE	Industry	FALSE	No safety results posted	No safety results posted	TRUE	4745	ND	FALSE	FALSE	FALSE	FALSE	FALSE	TRUE	TRUE	FALSE	FALSE	FALSE	FALSE	FALSE	FALSE	FALSE
139	NCT00428116	FALSE	First posted date	Optimizing Pediatric HIV-1 Treatment, Nairobi, Kenya (0-4.5 Month Randomized Controlled Trial)	2007-01-29	2007	Terminated	140	Actual	>100	2	TRUE	Randomized	Parallel Assignment	Not Applicable	FALSE	Treatment	NA	NA	NA	NA	NA	NA	NA	no facilities data	OTHER	FALSE	TRUE	NIH	TRUE	SAEs reported	No deaths	FALSE	ND	1647	TRUE	TRUE	TRUE	TRUE	FALSE	FALSE	TRUE	FALSE	FALSE	FALSE	FALSE	FALSE	FALSE	FALSE
140	NCT00428168	FALSE	First posted date	A Randomized, Double-Blind, Placebo-Controlled, Multicenter Study to Examine the Effect of Betahistine on Body Weight Gain Due to Olanzapine Treatment	2007-01-29	2007	Terminated	36	Actual	<100	2	FALSE	Randomized	Parallel Assignment	Phase 2	TRUE	Prevention	TRUE	TRUE	TRUE	TRUE	TRUE	10	Multicenter	multinational	INDUSTRY	TRUE	FALSE	Industry	FALSE	No safety results posted	No safety results posted	TRUE	5840	16425	FALSE	FALSE	FALSE	FALSE	FALSE	TRUE	TRUE	FALSE	FALSE	FALSE	FALSE	FALSE	FALSE	FALSE
141	NCT00428272	FALSE	First posted date	A Phase I Trial of Monoclonal Antibody HGS-ETR2 (Lexatumumab) With or Without Interferon Gamma in Patients With Refractory Pediatric Solid Tumors	2007-01-29	2007	Terminated	30	Actual	<100	3	NA	Non-Randomized	Parallel Assignment	Phase 1	FALSE	Treatment	NA	NA	NA	NA	NA	1	Single center	single-country	NIH	FALSE	TRUE	NIH	FALSE	No safety results posted	No safety results posted	TRUE	365	10950	FALSE	FALSE	TRUE	TRUE	TRUE	TRUE	TRUE	FALSE	FALSE	FALSE	FALSE	FALSE	FALSE	FALSE
142	NCT00428311	FALSE	First posted date	The Cardiovascular Risk Profile Associated With The Polycystic Ovary Syndrome And With Ovulatory Hyperandrogenism, And Its Changes During Treatment With Metformin Or Oral Contraceptives	2007-01-30	2007	Completed	50	NA	<100	NA	NA	Randomized	Parallel Assignment	Phase 4	FALSE	Treatment	NA	NA	NA	NA	NA	1	Single center	single-country	OTHER	FALSE	FALSE	Other	FALSE	No safety results posted	No safety results posted	TRUE	4380	16425	FALSE	FALSE	FALSE	FALSE	FALSE	TRUE	TRUE	FALSE	FALSE	FALSE	FALSE	FALSE	FALSE	FALSE
143	NCT00428376	FALSE	First posted date	Clinical Trial of Building Block Distribution in Children	2007-01-30	2007	Completed	200	NA	>100	NA	NA	Randomized	Single Group Assignment	Not Applicable	FALSE	NA	NA	NA	NA	NA	NA	NA	NA	no facilities data	OTHER	FALSE	FALSE	Other	FALSE	No safety results posted	No safety results posted	FALSE	549	915	FALSE	FALSE	TRUE	TRUE	FALSE	FALSE	FALSE	TRUE	FALSE	FALSE	FALSE	FALSE	FALSE	FALSE
144	NCT00428545	FALSE	First posted date	A Phase I Trial of Bevacizumab and Bortezomib in Patients With Advanced Malignancy	2007-01-30	2007	Completed	104	Actual	>100	1	FALSE	N/A	Single Group Assignment	Phase 1	FALSE	Treatment	NA	NA	NA	NA	NA	1	Single center	single-country	OTHER	FALSE	FALSE	Other	FALSE	No safety results posted	No safety results posted	TRUE	ND	ND	ND	ND	ND	ND	ND	ND	TRUE	FALSE	FALSE	FALSE	FALSE	FALSE	FALSE	FALSE
145	NCT00428649	FALSE	First posted date	Optimization of Selenoprotein P in Chinese Subjects	2007-01-30	2007	Completed	98	Actual	<100	7	NA	Randomized	Parallel Assignment	Not Applicable	TRUE	Prevention	TRUE	TRUE	TRUE	TRUE	TRUE	1	Single center	single-country	OTHER	FALSE	TRUE	NIH	FALSE	No safety results posted	No safety results posted	TRUE	6205	ND	FALSE	FALSE	FALSE	FALSE	FALSE	TRUE	FALSE	FALSE	FALSE	FALSE	FALSE	FALSE	FALSE	TRUE
146	NCT00428792	FALSE	First posted date	An Open-label, Randomized, Rater-blinded, Cross-over, Multicenter Study Comparing the Clinical Efficacy of Methylphenidate (Immediate Release/Extended Release) Treatment (20 or 40 mg Orally od) in Children With Attention-Deficit Hyperactivity Disorder (ADHD) Under Different Breakfast Conditions Over Two Weeks	2007-01-30	2007	Completed	150	Actual	>100	2	NA	Randomized	Crossover Assignment	Phase 3	FALSE	Treatment	NA	NA	NA	TRUE	NA	1	Single center	single-country	INDUSTRY	TRUE	FALSE	Industry	TRUE	No SAEs	No deaths	FALSE	2190	4380	FALSE	FALSE	FALSE	FALSE	TRUE	FALSE	TRUE	FALSE	FALSE	FALSE	FALSE	FALSE	FALSE	FALSE
147	NCT00428805	FALSE	First posted date	Site Specific Approaches to Prevention or Management of Pediatric Obesity: Child Health Initiative for Lifelong Eating and Exercise--CHILE	2007-01-30	2007	Completed	980	Actual	>100	2	TRUE	Randomized	Factorial Assignment	Not Applicable	FALSE	Prevention	NA	NA	NA	NA	NA	1	Single center	single-country	OTHER	FALSE	TRUE	NIH	FALSE	No safety results posted	No safety results posted	FALSE	1095	1825	FALSE	FALSE	FALSE	TRUE	FALSE	FALSE	FALSE	FALSE	FALSE	FALSE	FALSE	TRUE	FALSE	FALSE
148	NCT00428935	FALSE	First posted date	Phase 1 Clinical Trial of rAAV2.5-CMV-mini-Dystrophin Gene Vector in Duchenne Muscular Dystrophy	2007-01-30	2007	Completed	6	Actual	<100	2	NA	Randomized	Single Group Assignment	Phase 1	FALSE	Treatment	TRUE	TRUE	TRUE	TRUE	TRUE	1	Single center	single-country	OTHER	TRUE	FALSE	Industry	FALSE	No safety results posted	No safety results posted	FALSE	1825	5475	FALSE	FALSE	FALSE	TRUE	TRUE	TRUE	FALSE	FALSE	TRUE	FALSE	FALSE	FALSE	FALSE	FALSE
149	NCT00429000	FALSE	First posted date	Reducing the Prevalence of Hypothermia Among Newborns by Means of Continuous Temperature Monitoring Using Thermospot.	2007-01-30	2007	Unknown status	788	NA	>100	NA	NA	Randomized	Parallel Assignment	Not Applicable	FALSE	Prevention	NA	NA	NA	NA	NA	1	Single center	single-country	OTHER	FALSE	FALSE	Other	FALSE	No safety results posted	No safety results posted	FALSE	ND	0.25	TRUE	FALSE	FALSE	FALSE	FALSE	FALSE	FALSE	TRUE	FALSE	FALSE	FALSE	FALSE	FALSE	FALSE
150	NCT00429026	FALSE	First posted date	Adaptive Randomization of Fludarabine-Melphalan Versus Fludarabine-Cyclophosphamide Conditioning Regimen in Nonmyeloablative Allogeneic Hematopoietic Stem Cell Transplantation Using HLA-Matched Related Donor for Metastatic Renal Cell Carcinoma	2007-01-31	2007	Terminated	40	Actual	<100	2	TRUE	Randomized	Parallel Assignment	Phase 2	FALSE	Treatment	NA	NA	NA	NA	NA	1	Single center	single-country	OTHER	FALSE	FALSE	Other	TRUE	No SAEs	No deaths	TRUE	ND	23725	TRUE	TRUE	TRUE	TRUE	TRUE	TRUE	TRUE	FALSE	FALSE	TRUE	FALSE	FALSE	FALSE	FALSE
151	NCT00429039	FALSE	First posted date	LLME Treated Cellular Immunotherapy Following T-cell Depleted Allogeneic Heamtopoietic Stem Cell Transplantation for Acceleration of Immune Reconstitution	2007-01-31	2007	Terminated	21	Actual	<100	NA	TRUE	Non-Randomized	Single Group Assignment	Phase 2	FALSE	Treatment	NA	NA	NA	NA	NA	1	Single center	single-country	OTHER	FALSE	TRUE	NIH	FALSE	No safety results posted	No safety results posted	TRUE	5840	ND	FALSE	FALSE	FALSE	FALSE	FALSE	TRUE	TRUE	FALSE	FALSE	FALSE	FALSE	FALSE	FALSE	FALSE
152	NCT00429104	FALSE	First posted date	Phase II Study of GM-CSF to Overcome Herceptin-Resistant HER-2/Neu-Overexpressing Metastatic Breast Cancer	2007-01-31	2007	Completed	18	Actual	<100	1	FALSE	Non-Randomized	Single Group Assignment	Phase 2	FALSE	Treatment	NA	NA	NA	NA	NA	1	Single center	single-country	OTHER	TRUE	FALSE	Industry	TRUE	No SAEs	No deaths	TRUE	ND	ND	ND	ND	ND	ND	ND	ND	TRUE	FALSE	FALSE	FALSE	FALSE	FALSE	FALSE	FALSE
153	NCT00429221	FALSE	First posted date	ADHD Medication Adherence: A Parent-Provider Intervention Modeled From HIV	2007-01-31	2007	Withdrawn	0	Actual	<100	NA	NA	Randomized	Parallel Assignment	Not Applicable	FALSE	NA	NA	NA	NA	NA	NA	NA	NA	no facilities data	OTHER	FALSE	TRUE	NIH	FALSE	No safety results posted	No safety results posted	TRUE	2190	ND	FALSE	FALSE	FALSE	FALSE	TRUE	TRUE	FALSE	FALSE	FALSE	FALSE	FALSE	TRUE	FALSE	FALSE
154	NCT00429273	FALSE	First posted date	An Eight-Week, Randomized, Double-Blind Comparison of Guanfacine, Focalin XR, and the Combination, With a Twelve Month Open-Label Extension for the Treatment of ADHD in Pediatric Subjects Aged 7 to 14 Years	2007-01-31	2007	Completed	212	Actual	>100	3	TRUE	Randomized	Parallel Assignment	Phase 4	FALSE	Treatment	TRUE	TRUE	TRUE	TRUE	TRUE	1	Single center	single-country	OTHER	FALSE	TRUE	NIH	TRUE	No SAEs	No deaths	FALSE	2555	5110	FALSE	FALSE	FALSE	FALSE	TRUE	TRUE	TRUE	FALSE	FALSE	FALSE	FALSE	FALSE	FALSE	FALSE
155	NCT00429364	FALSE	First posted date	Trial of Beta Blocker Therapy (Atenolol) Versus Angiotensin II Receptor Blocker Therapy (Losartan) in Individuals With Marfan Syndrome (A Trial Conducted by the Pediatric Heart Network)	2007-01-31	2007	Completed	608	Actual	>100	2	TRUE	Randomized	Parallel Assignment	Phase 3	FALSE	Treatment	NA	NA	NA	TRUE	NA	26	Multicenter	multinational	OTHER	FALSE	TRUE	NIH	TRUE	SAEs reported	No deaths	TRUE	183	9125	FALSE	TRUE	TRUE	TRUE	TRUE	TRUE	TRUE	FALSE	FALSE	FALSE	FALSE	FALSE	FALSE	FALSE
156	NCT00429377	FALSE	First posted date	Phase 3 Study of Tacrolimus(FK506)for Lupus Nephritis: A Placebo Controlled, Double-Blind Multicenter, Comparative Study	2007-01-31	2007	Completed	64	NA	<100	NA	NA	Randomized	Parallel Assignment	Phase 3	FALSE	Treatment	NA	NA	NA	NA	NA	7	Multicenter	single-country	INDUSTRY	TRUE	FALSE	Industry	FALSE	No safety results posted	No safety results posted	TRUE	5840	23360	FALSE	FALSE	FALSE	FALSE	FALSE	TRUE	TRUE	FALSE	FALSE	FALSE	FALSE	FALSE	FALSE	FALSE
157	NCT00429390	FALSE	First posted date	NA	2007-01-31	2007	Completed	55	NA	<100	NA	NA	Randomized	Single Group Assignment	Not Applicable	FALSE	Treatment	NA	NA	NA	NA	NA	NA	NA	no facilities data	OTHER	FALSE	FALSE	Other	FALSE	No safety results posted	No safety results posted	TRUE	ND	ND	ND	ND	ND	ND	ND	ND	FALSE	FALSE	FALSE	FALSE	FALSE	TRUE	FALSE	FALSE
158	NCT00429403	FALSE	First posted date	Phase III Randomized Study of a Goserelin Acetate for Preservation of Ovarian Function in Patients With Primary Breast Cancer (PBC)	2007-01-31	2007	Terminated	1	Actual	<100	2	TRUE	Randomized	Parallel Assignment	Phase 3	FALSE	Treatment	NA	NA	NA	NA	NA	2	Multicenter	multinational	OTHER	FALSE	FALSE	Other	TRUE	No SAEs	No deaths	TRUE	5475	16790	FALSE	FALSE	FALSE	FALSE	FALSE	TRUE	TRUE	FALSE	FALSE	FALSE	FALSE	FALSE	FALSE	FALSE
159	NCT00429429	FALSE	First posted date	Immunotherapy for Peanut Allergy	2007-01-31	2007	Completed	7	Actual	<100	1	TRUE	N/A	Single Group Assignment	Not Applicable	FALSE	Treatment	NA	NA	NA	NA	NA	1	Single center	single-country	OTHER	FALSE	FALSE	Other	FALSE	No safety results posted	No safety results posted	TRUE	2190	12775	FALSE	FALSE	FALSE	FALSE	TRUE	TRUE	FALSE	FALSE	FALSE	TRUE	FALSE	FALSE	FALSE	FALSE
160	NCT00429481	FALSE	First posted date	Study to Assess Efficacy, Immunogenicity, Reactogenicity and Safety of Two Doses of GSK Biologicals' Oral Live Attenuated Human Rotavirus Vaccine at Different Viral Concentrations in Healthy Infants Previously Uninfected With Human Rotavirus and Approximately 3 Months of Age.	2007-01-31	2007	Completed	2464	Actual	>100	NA	NA	Randomized	Parallel Assignment	Phase 2	FALSE	Prevention	NA	NA	NA	NA	NA	NA	NA	no facilities data	INDUSTRY	TRUE	FALSE	Industry	FALSE	No safety results posted	No safety results posted	FALSE	77	119	FALSE	TRUE	FALSE	FALSE	FALSE	FALSE	FALSE	FALSE	TRUE	FALSE	FALSE	FALSE	FALSE	FALSE
161	NCT00429494	FALSE	First posted date	Phase II Study of GnRH Analogue for Ovarian Function Preservation in Hematopoietic Stem Cell Transplantation Patients	2007-01-31	2007	Completed	60	Actual	<100	1	FALSE	N/A	Single Group Assignment	Phase 2	FALSE	Treatment	NA	NA	NA	NA	NA	1	Single center	single-country	OTHER	TRUE	FALSE	Industry	TRUE	No SAEs	No deaths	TRUE	ND	14600	TRUE	TRUE	TRUE	TRUE	TRUE	TRUE	TRUE	FALSE	FALSE	TRUE	FALSE	TRUE	FALSE	FALSE
162	NCT00429546	FALSE	First posted date	Maternal HIV: Intervention to Assist Disclosure to Children	2007-01-31	2007	Completed	160	Actual	>100	2	FALSE	Randomized	Single Group Assignment	Phase 1	FALSE	NA	NA	NA	NA	TRUE	NA	1	Single center	single-country	OTHER	FALSE	TRUE	NIH	FALSE	No safety results posted	No safety results posted	TRUE	2190	23725	FALSE	FALSE	FALSE	FALSE	TRUE	TRUE	FALSE	FALSE	FALSE	FALSE	FALSE	TRUE	FALSE	FALSE
163	NCT00429663	FALSE	First posted date	Study of Locked Plates Versus Intramedullary Nails in Distal Femur Fractures: A Multicenter Randomized Trial Comparing IM Nails and Plate Fixation (S.O.L.V.E.D)	2007-02-01	2007	Completed	160	Actual	>100	2	TRUE	Randomized	Parallel Assignment	Not Applicable	FALSE	Treatment	NA	NA	NA	NA	NA	22	Multicenter	single-country	OTHER	FALSE	FALSE	Other	TRUE	SAEs reported	No deaths	TRUE	ND	ND	ND	ND	ND	ND	ND	ND	FALSE	TRUE	FALSE	FALSE	FALSE	FALSE	FALSE	FALSE
164	NCT00429702	FALSE	First posted date	Phase II Randomized, Double-Blinded Study of an Antiemetic Pump, Using Benadryl®, Avitan® and Decadron® (BAD), for Children Receiving Moderately or Highly Emetogenic Chemotherapy	2007-02-01	2007	Terminated	7	Actual	<100	2	TRUE	Randomized	Parallel Assignment	Phase 2	FALSE	Supportive Care	TRUE	TRUE	TRUE	NA	TRUE	7	Multicenter	multinational	OTHER	FALSE	TRUE	NIH	TRUE	No SAEs	No deaths	FALSE	2920	6570	FALSE	FALSE	FALSE	FALSE	TRUE	TRUE	TRUE	FALSE	FALSE	FALSE	FALSE	FALSE	FALSE	FALSE
165	NCT00429715	FALSE	First posted date	A Randomized, Safety, Immunogenicity & Efficacy Study of Autoclaved Leishmania Major Plus BCG vs. BCG (Double Blind) or Placebo (Open), in Healthy High Risk Iranian Volunteers With no Response to Leishmanin	2007-02-01	2007	Completed	150	Anticipated	>100	3	NA	Randomized	Parallel Assignment	Multiphase	TRUE	Prevention	NA	NA	NA	NA	NA	1	Single center	single-country	OTHER	FALSE	FALSE	Other	FALSE	No safety results posted	No safety results posted	TRUE	5840	21900	FALSE	FALSE	FALSE	FALSE	FALSE	TRUE	FALSE	FALSE	TRUE	FALSE	FALSE	FALSE	FALSE	FALSE
166	NCT00429780	FALSE	First posted date	A Randomized, Safety, Immunogenicity & Efficacy Study of Autoclaved Leishmania Major Plus BCG vs. BCG (Double Blind) or Placebo (Open), in Healthy High Risk Iranian Volunteers With Positive Response to Leishmanin (LST>0)	2007-02-01	2007	Completed	100	Anticipated	>100	2	NA	Randomized	Parallel Assignment	Multiphase	FALSE	Prevention	NA	NA	NA	NA	NA	1	Single center	single-country	OTHER	FALSE	FALSE	Other	FALSE	No safety results posted	No safety results posted	TRUE	5840	21900	FALSE	FALSE	FALSE	FALSE	FALSE	TRUE	FALSE	FALSE	TRUE	FALSE	FALSE	FALSE	FALSE	FALSE
167	NCT00429923	FALSE	First posted date	A Phase 3 Multicenter, Randomized, Double-Masked, Placebo-Controlled Study of the Safety and Efficacy of Difluprednate in the Treatment of Inflammation Following Ocular Surgery	2007-02-01	2007	Completed	219	Actual	>100	3	NA	Randomized	Parallel Assignment	Phase 3	TRUE	Treatment	TRUE	NA	TRUE	NA	TRUE	1	Single center	single-country	INDUSTRY	TRUE	FALSE	Industry	TRUE	No safety results posted	No safety results posted	TRUE	730	ND	FALSE	FALSE	FALSE	TRUE	TRUE	TRUE	TRUE	FALSE	FALSE	FALSE	FALSE	FALSE	FALSE	FALSE
168	NCT00430014	FALSE	First posted date	An Open-Label Study of the Safety and Efficacy of Atiprimod Treatment for Patients With Advanced Cancer	2007-02-01	2007	Terminated	28	Actual	<100	1	FALSE	N/A	Single Group Assignment	Phase 1	FALSE	Treatment	NA	NA	NA	NA	NA	1	Single center	single-country	OTHER	TRUE	FALSE	Industry	FALSE	No safety results posted	No safety results posted	TRUE	4745	ND	FALSE	FALSE	FALSE	FALSE	FALSE	TRUE	TRUE	FALSE	FALSE	FALSE	FALSE	FALSE	FALSE	FALSE
169	NCT00430092	FALSE	First posted date	A Phase 3 Multicenter, Randomized, Double-Masked, Placebo-Controlled Study of the Safety and Efficacy of Difluprednate in the Treatment of Inflammation Following Ocular Surgery	2007-02-01	2007	Completed	219	Actual	>100	3	NA	Randomized	Parallel Assignment	Phase 3	TRUE	Treatment	TRUE	NA	TRUE	NA	TRUE	1	Single center	single-country	INDUSTRY	TRUE	FALSE	Industry	TRUE	No safety results posted	No safety results posted	TRUE	730	ND	FALSE	FALSE	FALSE	TRUE	TRUE	TRUE	TRUE	FALSE	FALSE	FALSE	FALSE	FALSE	FALSE	FALSE
170	NCT00430118	FALSE	First posted date	ALL-BFM 2000 Multi-Center Study for the Treatment of Children and Adolescents With Acute Lymphoblastic Leukemia	2007-02-01	2007	Completed	4559	Actual	>100	10	NA	Randomized	Factorial Assignment	Phase 3	FALSE	Treatment	NA	NA	NA	NA	NA	76	Multicenter	multinational	OTHER	FALSE	FALSE	Other	FALSE	No safety results posted	No safety results posted	FALSE	365	6570	FALSE	FALSE	TRUE	TRUE	TRUE	TRUE	TRUE	FALSE	FALSE	FALSE	TRUE	FALSE	FALSE	FALSE
171	NCT00430131	FALSE	First posted date	Investigating Best Practices for Children With Cerebral Palsy: A Pilot Study of Two Approaches	2007-02-01	2007	Unknown status	18	Actual	<100	NA	FALSE	Randomized	Parallel Assignment	Not Applicable	FALSE	Treatment	NA	NA	NA	NA	NA	NA	NA	no facilities data	OTHER	FALSE	FALSE	Other	FALSE	No safety results posted	No safety results posted	FALSE	2555	4380	FALSE	FALSE	FALSE	FALSE	TRUE	FALSE	FALSE	FALSE	FALSE	TRUE	FALSE	FALSE	FALSE	FALSE
172	NCT00430443	FALSE	First posted date	Phase I Study of Liposomal Annamycin in Children and Young Adults With Refractory or Relapsed Acute Lymphocytic Leukemia and Acute Myelogeneous Leukemia	2007-02-01	2007	Terminated	3	Actual	<100	NA	FALSE	Non-Randomized	Single Group Assignment	Phase 1	FALSE	Treatment	NA	NA	NA	NA	NA	3	Multicenter	single-country	INDUSTRY	TRUE	FALSE	Industry	FALSE	No safety results posted	No safety results posted	TRUE	366	7665	FALSE	FALSE	TRUE	TRUE	TRUE	TRUE	TRUE	FALSE	FALSE	FALSE	FALSE	FALSE	FALSE	FALSE
173	NCT00430534	FALSE	First posted date	To Evaluate the Safety, Immunogenicity and Efficacy of GSK Biologicals' EBV Vaccine (268664) in Healthy Seronegative Adolescents/Adults When Injected Intramuscularly According to a 0-1-5 Month Schedule in Belgium.	2007-02-02	2007	Completed	200	NA	>100	NA	NA	Randomized	Parallel Assignment	Phase 2	FALSE	Prevention	NA	NA	NA	NA	NA	1	Single center	single-country	INDUSTRY	TRUE	FALSE	Industry	FALSE	No safety results posted	No safety results posted	TRUE	5840	9125	FALSE	FALSE	FALSE	FALSE	FALSE	TRUE	FALSE	FALSE	TRUE	FALSE	FALSE	FALSE	FALSE	FALSE
174	NCT00430625	FALSE	First posted date	A Multicenter, Randomized, Double-Blind, Parallel Group, Two-Dose Study of Gene-Activated® Human Glucocerebrosidase (GA-GCB) Enzyme Replacement Therapy in Patients With Type 1 Gaucher Disease	2007-02-02	2007	Completed	25	Actual	<100	2	FALSE	Randomized	Parallel Assignment	Phase 3	FALSE	Treatment	TRUE	NA	TRUE	NA	TRUE	5	Multicenter	multinational	INDUSTRY	TRUE	FALSE	Industry	TRUE	SAEs reported	No deaths	TRUE	730	ND	FALSE	FALSE	FALSE	TRUE	TRUE	TRUE	FALSE	FALSE	TRUE	FALSE	FALSE	FALSE	FALSE	FALSE
175	NCT00430664	FALSE	First posted date	A Comparative Study of the Safety and Efficacy of Face Talc Slurry and Iodopovidone for Pleurodesis	2007-02-02	2007	Unknown status	100	NA	>100	NA	NA	Randomized	Parallel Assignment	Not Applicable	FALSE	Treatment	NA	NA	NA	NA	NA	1	Single center	single-country	OTHER_GOV	FALSE	FALSE	Other	FALSE	No safety results posted	No safety results posted	TRUE	4380	ND	FALSE	FALSE	FALSE	FALSE	FALSE	TRUE	FALSE	FALSE	FALSE	TRUE	FALSE	FALSE	FALSE	FALSE
176	NCT00431288	FALSE	First posted date	Efficacy of a Nutrition Intervention Emphasizing Fruits, Vegetables and Dairy to Lower Blood Pressure in Adolescents	2007-02-05	2007	Completed	54	NA	<100	NA	NA	Randomized	Single Group Assignment	Not Applicable	FALSE	Treatment	NA	NA	NA	NA	NA	1	Single center	single-country	OTHER	FALSE	FALSE	Other	FALSE	No safety results posted	No safety results posted	FALSE	4015	6570	FALSE	FALSE	FALSE	FALSE	TRUE	TRUE	FALSE	FALSE	FALSE	FALSE	FALSE	TRUE	FALSE	FALSE
177	NCT00431418	FALSE	First posted date	The Effect of Sildenafil in Preterm Infants With Evolving Chronic Lung Disease (SPICE Trial): a Pilot Study	2007-02-05	2007	Completed	20	Actual	<100	2	NA	Randomized	Parallel Assignment	Phase 3	TRUE	Treatment	TRUE	TRUE	TRUE	NA	TRUE	1	Single center	single-country	OTHER	FALSE	FALSE	Other	FALSE	No safety results posted	No safety results posted	FALSE	ND	7	TRUE	FALSE	FALSE	FALSE	FALSE	FALSE	TRUE	FALSE	FALSE	FALSE	FALSE	FALSE	FALSE	FALSE
178	NCT00431470	FALSE	First posted date	Is the Classroom Education Program Intervention Effective in Increasing Positive Self Esteem, Enhancing Leadership Behaviors, While Decreasing the Prevalence of Bullying Behaviors in Fifth Grade Elementary Students?	2007-02-05	2007	Completed	175	Anticipated	>100	NA	NA	Non-Randomized	Single Group Assignment	Not Applicable	FALSE	NA	NA	NA	NA	NA	NA	1	Single center	single-country	OTHER	FALSE	FALSE	Other	FALSE	No safety results posted	No safety results posted	FALSE	3285	4745	FALSE	FALSE	FALSE	FALSE	TRUE	TRUE	FALSE	FALSE	FALSE	FALSE	FALSE	TRUE	FALSE	FALSE
179	NCT00431964	FALSE	First posted date	Multi-center, Multi-national, Randomized, Placebo-Controlled Trial of Azithromycin in Subjects With Cystic Fibrosis 6-18 Years Old, Culture Negative for Pseudomonas Aeruginosa	2007-02-06	2007	Completed	263	Actual	>100	2	TRUE	Randomized	Parallel Assignment	Phase 4	FALSE	Treatment	TRUE	TRUE	TRUE	TRUE	TRUE	40	Multicenter	multinational	NETWORK	FALSE	FALSE	Other	TRUE	SAEs reported	No deaths	FALSE	2190	6570	FALSE	FALSE	FALSE	FALSE	TRUE	TRUE	TRUE	FALSE	FALSE	FALSE	FALSE	FALSE	FALSE	FALSE
180	NCT00432042	FALSE	First posted date	An Open, Randomised, Comparative, Multicentre Study of the Immunogenicity and Safety of Concomitant Versus Separate Administration of a Combined Measles, Mumps, Rubella and Varicella Live Vaccine (ProQuad®) and a Booster Dose of Infanrix® Hexa in Healthy Children 12 to 23 Months of Age	2007-02-06	2007	Completed	955	Actual	>100	3	FALSE	Randomized	Parallel Assignment	Phase 3	FALSE	Prevention	NA	NA	NA	NA	NA	50	Multicenter	multinational	INDUSTRY	TRUE	FALSE	Industry	TRUE	SAEs reported	No deaths	FALSE	366	701.5	FALSE	FALSE	TRUE	FALSE	FALSE	FALSE	FALSE	FALSE	TRUE	FALSE	FALSE	FALSE	FALSE	FALSE
181	NCT00432094	FALSE	First posted date	Autologous Peripheral Blood Stem Cell Transplant for Germ Cell Tumors	2007-02-07	2007	Active, not recruiting	23	Actual	<100	2	TRUE	Non-Randomized	Single Group Assignment	Phase 2	FALSE	Treatment	NA	NA	NA	NA	NA	1	Single center	single-country	OTHER	FALSE	FALSE	Other	FALSE	No safety results posted	No safety results posted	TRUE	3650	25185	FALSE	FALSE	FALSE	FALSE	TRUE	TRUE	TRUE	FALSE	TRUE	TRUE	FALSE	FALSE	FALSE	FALSE
182	NCT00432198	FALSE	First posted date	Zolpidem Postmarketing Clinical Study: A Double Blind, Placebo Controlled Group Comparative Trial in the Adolescent Patients With Insomnia	2007-02-07	2007	Completed	122	Actual	>100	3	FALSE	Randomized	Parallel Assignment	Phase 4	TRUE	Treatment	TRUE	TRUE	TRUE	TRUE	TRUE	7	Multicenter	single-country	INDUSTRY	TRUE	FALSE	Industry	FALSE	No safety results posted	No safety results posted	FALSE	4380	6570	FALSE	FALSE	FALSE	FALSE	FALSE	TRUE	TRUE	FALSE	FALSE	FALSE	FALSE	FALSE	FALSE	FALSE
183	NCT00432289	FALSE	First posted date	Acupuncture for Treatment of Acute Spinal Cord Injury	2007-02-07	2007	Completed	30	Anticipated	<100	NA	TRUE	Randomized	Parallel Assignment	Multiphase	FALSE	Treatment	TRUE	NA	TRUE	NA	TRUE	1	Single center	single-country	OTHER	FALSE	FALSE	Other	FALSE	No safety results posted	No safety results posted	TRUE	5840	ND	FALSE	FALSE	FALSE	FALSE	FALSE	TRUE	FALSE	FALSE	FALSE	TRUE	FALSE	FALSE	FALSE	FALSE
184	NCT00432354	FALSE	First posted date	NA	2007-02-07	2007	Unknown status	40	NA	<100	NA	NA	Randomized	Crossover Assignment	Multiphase	FALSE	Treatment	NA	NA	NA	NA	NA	2	Multicenter	single-country	OTHER	TRUE	FALSE	Industry	FALSE	No safety results posted	No safety results posted	TRUE	5840	29200	FALSE	FALSE	FALSE	FALSE	FALSE	TRUE	TRUE	FALSE	FALSE	FALSE	FALSE	FALSE	FALSE	FALSE
185	NCT00432367	FALSE	First posted date	The Effectiveness, Cost and Cost Effectiveness of Intermittent Preventive Treatment or Screening and Treatment of Malaria in Pregnancy Among Women Using Long Lasting Insecticide Treated Bed Net: a Randomised Controlled Trial.	2007-02-07	2007	Completed	3333	Actual	>100	3	TRUE	Randomized	Parallel Assignment	Phase 3	FALSE	Treatment	NA	NA	NA	NA	NA	1	Single center	single-country	OTHER	FALSE	FALSE	Other	FALSE	No safety results posted	No safety results posted	TRUE	ND	ND	ND	ND	ND	ND	ND	ND	TRUE	FALSE	FALSE	FALSE	FALSE	FALSE	FALSE	FALSE
186	NCT00432380	FALSE	First posted date	Immunogenicity and Safety of Two Doses of GlaxoSmithKline (GSK) Biologicals' Oral Live Attenuated Human Rotavirus (HRV) Liquid Vaccine (GSK 357941A) in Healthy Infants.	2007-02-07	2007	Completed	375	Actual	>100	3	NA	Randomized	Parallel Assignment	Phase 2	FALSE	Prevention	TRUE	NA	TRUE	NA	TRUE	1	Single center	single-country	INDUSTRY	TRUE	FALSE	Industry	TRUE	SAEs reported	No deaths	FALSE	35	70	FALSE	TRUE	FALSE	FALSE	FALSE	FALSE	FALSE	FALSE	TRUE	FALSE	FALSE	FALSE	FALSE	FALSE
187	NCT00432445	FALSE	First posted date	A Phase II Trial of Proton Beam Radiation Therapy for Intra- and Periocular Retinoblastoma	2007-02-07	2007	Terminated	2	Actual	<100	1	FALSE	N/A	Single Group Assignment	Phase 2	FALSE	Treatment	NA	NA	NA	NA	NA	1	Single center	single-country	OTHER	FALSE	FALSE	Other	TRUE	SAEs reported	No deaths	TRUE	ND	ND	ND	ND	ND	ND	ND	ND	FALSE	FALSE	FALSE	TRUE	TRUE	FALSE	FALSE	FALSE
188	NCT00432523	FALSE	First posted date	An Open, Randomised, Comparative, Multicentre Study of the Immunogenicity and Safety of M-M-R™II Manufactured With Recombinant Human Albumin (rHA) and VARIVAX® When Administered Concomitantly by Intramuscular (IM) Route or Subcutaneous (SC) Route at Two Separate Injection Sites in Healthy Subjects 12 to 18 Months of Age	2007-02-08	2007	Completed	752	NA	>100	NA	NA	Randomized	Parallel Assignment	Phase 3	FALSE	NA	NA	NA	NA	NA	NA	2	Multicenter	multinational	INDUSTRY	TRUE	FALSE	Industry	FALSE	No safety results posted	No safety results posted	FALSE	366	549	FALSE	FALSE	TRUE	FALSE	FALSE	FALSE	FALSE	FALSE	TRUE	FALSE	FALSE	FALSE	FALSE	FALSE
189	NCT00432588	FALSE	First posted date	NA	2007-02-08	2007	Unknown status	NA	NA	NA	NA	NA	Randomized	Single Group Assignment	Multiphase	FALSE	Treatment	NA	NA	NA	NA	NA	1	Single center	single-country	OTHER	FALSE	FALSE	Other	FALSE	No safety results posted	No safety results posted	TRUE	ND	ND	ND	ND	ND	ND	ND	ND	TRUE	FALSE	FALSE	FALSE	FALSE	FALSE	FALSE	FALSE
190	NCT00432601	FALSE	First posted date	Impact of a Plain Language Prostate Cancer Decision Aid on Decision Making	2007-02-08	2007	Completed	1028	Actual	>100	2	TRUE	Randomized	Parallel Assignment	Not Applicable	FALSE	NA	NA	NA	NA	NA	NA	4	Multicenter	single-country	FED	FALSE	FALSE	Other	TRUE	No SAEs	No deaths	TRUE	ND	ND	ND	ND	ND	ND	ND	ND	FALSE	FALSE	FALSE	FALSE	FALSE	TRUE	FALSE	FALSE
191	NCT00432731	FALSE	First posted date	A Double-blind, Randomised, Controlled, Multi-centre Safety Study of a Refrigerator-stable Formulation of VARIVAX® in Healthy 12 to 15 Month-old Infants.	2007-02-08	2007	Completed	500	NA	>100	NA	NA	Randomized	Crossover Assignment	Phase 4	FALSE	NA	NA	NA	NA	NA	NA	25	Multicenter	multinational	INDUSTRY	TRUE	FALSE	Industry	FALSE	No safety results posted	No safety results posted	FALSE	366	457.5	FALSE	FALSE	TRUE	FALSE	FALSE	FALSE	FALSE	FALSE	TRUE	FALSE	FALSE	FALSE	FALSE	FALSE
192	NCT00432744	FALSE	First posted date	Phase 3 Trial of Coenzyme Q10 in Mitochondrial Disease	2007-02-08	2007	Completed	24	Actual	<100	2	TRUE	Randomized	Crossover Assignment	Phase 3	FALSE	Treatment	TRUE	TRUE	TRUE	NA	TRUE	3	Multicenter	multinational	OTHER	FALSE	FALSE	Other	TRUE	SAEs reported	No deaths	FALSE	366	6205	FALSE	FALSE	TRUE	TRUE	TRUE	TRUE	TRUE	FALSE	FALSE	FALSE	FALSE	FALSE	FALSE	FALSE
193	NCT00432757	FALSE	First posted date	A Multi-Center, Randomized, Double-Masked, Placebo-Controlled Evaluation of the Efficacy and Safety of an Anti-Allergy Drug With a Contact Lens as Compared to Placebo in the Prevention of Allergic Conjunctivitis in a Population of Allergic Contact Lens Wearers	2007-02-08	2007	Completed	120	Anticipated	>100	NA	NA	Randomized	Parallel Assignment	Phase 3	FALSE	Treatment	NA	NA	NA	NA	NA	3	Multicenter	single-country	INDUSTRY	TRUE	FALSE	Industry	FALSE	No safety results posted	No safety results posted	TRUE	2920	ND	FALSE	FALSE	FALSE	FALSE	TRUE	TRUE	TRUE	FALSE	FALSE	FALSE	FALSE	FALSE	FALSE	FALSE
194	NCT00432822	FALSE	First posted date	Double-Blind, Placebo Controlled, Multicentre Study With an Open Label Extension to Evaluate the Efficacy and Safety of Tetrahydrobiopterin (BH4) in Children and Adolescents With Hyperphenylalaninemia Caused by Phenylalanine Hydroxylase Deficiency	2007-02-08	2007	Terminated	50	Anticipated	<100	NA	NA	Randomized	Parallel Assignment	Multiphase	FALSE	Treatment	NA	NA	NA	NA	NA	NA	NA	no facilities data	INDUSTRY	TRUE	FALSE	Industry	FALSE	No safety results posted	No safety results posted	FALSE	ND	6570	TRUE	TRUE	TRUE	TRUE	TRUE	TRUE	TRUE	FALSE	FALSE	FALSE	FALSE	FALSE	FALSE	FALSE
195	NCT00432861	FALSE	First posted date	A Randomized, Double-Blind, Placebo-Controlled, Multi-Center, Crossover Study to Evaluate the Effectiveness and Safety of PANCRECARB® MS-16 (Pancrelipase) in Reducing Steatorrhea in Children and Adults With Cystic Fibrosis	2007-02-08	2007	Completed	29	Actual	<100	2	TRUE	Randomized	Crossover Assignment	Phase 3	TRUE	Treatment	TRUE	TRUE	TRUE	TRUE	TRUE	1	Single center	single-country	INDUSTRY	TRUE	FALSE	Industry	FALSE	No safety results posted	No safety results posted	TRUE	2555	ND	FALSE	FALSE	FALSE	FALSE	TRUE	TRUE	TRUE	FALSE	FALSE	FALSE	FALSE	FALSE	FALSE	FALSE
196	NCT00432874	FALSE	First posted date	A Prospective Evaluation of the Safety and Efficacy of Two Forms of Corneal Stromal Hydration	2007-02-08	2007	Completed	60	Anticipated	<100	2	FALSE	Randomized	Parallel Assignment	Not Applicable	FALSE	NA	TRUE	NA	NA	NA	TRUE	1	Single center	single-country	OTHER	FALSE	FALSE	Other	FALSE	No safety results posted	No safety results posted	TRUE	ND	ND	ND	ND	ND	ND	ND	ND	FALSE	FALSE	FALSE	TRUE	FALSE	FALSE	FALSE	FALSE
197	NCT00433004	FALSE	First posted date	A Pilot Randomized Control Trial of Advanced Supply of Levonorgestrel Emergency Contraception vs. Routine Postpartum Contraceptive Care in the Teenage Population	2007-02-09	2007	Completed	50	Actual	<100	2	NA	Randomized	Parallel Assignment	Phase 4	FALSE	Health Services Research	NA	NA	NA	NA	NA	1	Single center	single-country	OTHER	FALSE	FALSE	Other	TRUE	No SAEs	No deaths	TRUE	5110	6935	FALSE	FALSE	FALSE	FALSE	FALSE	TRUE	TRUE	FALSE	FALSE	FALSE	FALSE	FALSE	FALSE	FALSE
198	NCT00433082	FALSE	First posted date	Effect of Fasting With Two Meals on Inflammatory Markers of Metabolic Syndrome	2007-02-09	2007	Completed	NA	NA	NA	NA	NA	Randomized	Single Group Assignment	Not Applicable	FALSE	Treatment	NA	NA	NA	NA	NA	NA	NA	no facilities data	OTHER	FALSE	FALSE	Other	FALSE	No safety results posted	No safety results posted	TRUE	ND	ND	ND	ND	ND	ND	ND	ND	FALSE	FALSE	FALSE	FALSE	FALSE	TRUE	FALSE	FALSE
199	NCT00433121	FALSE	First posted date	Discontinuation of Antipsychotics and Antidepressants Among Patients With Dementia and BPSD Living in Nursing Homes - an Open Study.	2007-02-09	2007	Completed	24	Actual	<100	1	FALSE	Non-Randomized	Single Group Assignment	Phase 4	FALSE	Treatment	NA	NA	NA	NA	NA	1	Single center	single-country	OTHER	FALSE	FALSE	Other	FALSE	No safety results posted	No safety results posted	TRUE	ND	ND	ND	ND	ND	ND	ND	ND	TRUE	FALSE	FALSE	FALSE	FALSE	FALSE	FALSE	FALSE
200	NCT00433212	FALSE	First posted date	Efficacy and Safety of NIPPV to Increase Survival Without Bronchopulmonary Dysplasia in Extremely Low Birth Weight Infants	2007-02-09	2007	Completed	1011	Actual	>100	2	TRUE	Randomized	Parallel Assignment	Phase 3	FALSE	Prevention	NA	NA	NA	NA	NA	35	Multicenter	multinational	OTHER	FALSE	FALSE	Other	FALSE	No safety results posted	No safety results posted	FALSE	ND	28	TRUE	FALSE	FALSE	FALSE	FALSE	FALSE	FALSE	TRUE	FALSE	FALSE	FALSE	FALSE	FALSE	FALSE
201	NCT00433277	FALSE	First posted date	NA	2007-02-09	2007	Unknown status	NA	NA	NA	NA	NA	Non-Randomized	Single Group Assignment	Not Applicable	FALSE	NA	NA	NA	NA	NA	NA	1	Single center	single-country	OTHER	FALSE	FALSE	Other	FALSE	No safety results posted	No safety results posted	TRUE	ND	ND	ND	ND	ND	ND	ND	ND	TRUE	FALSE	FALSE	FALSE	FALSE	FALSE	FALSE	FALSE
202	NCT00433329	FALSE	First posted date	COMPASS 3: An Open-label, Multi-Center Study Employing a Targeted 6-Minute Walk Test (6-MWT) Distance Threshold Approach to Guide Bosentan-Based Therapy and to Assess the Utility of Magnetic Resonance Imaging (MRI) on Cardiac Remodeling	2007-02-09	2007	Completed	100	Actual	>100	1	NA	Non-Randomized	Single Group Assignment	Phase 4	FALSE	Treatment	NA	NA	NA	NA	NA	26	Multicenter	single-country	INDUSTRY	TRUE	FALSE	Industry	TRUE	SAEs reported	No deaths	TRUE	4380	ND	FALSE	FALSE	FALSE	FALSE	FALSE	TRUE	TRUE	FALSE	FALSE	FALSE	FALSE	FALSE	FALSE	FALSE
203	NCT00433368	FALSE	First posted date	Efficacy of a Three Days' Infusion of L-Ornithine-L-Aspartate as an Adjuvant Therapy in Cirrhotic Patients With Overt Hepatic Encephalopathy: A Placebo Controlled Study	2007-02-09	2007	Completed	108	NA	>100	NA	NA	Randomized	Parallel Assignment	Phase 3	FALSE	Treatment	NA	NA	NA	NA	NA	1	Single center	single-country	OTHER	FALSE	FALSE	Other	FALSE	No safety results posted	No safety results posted	TRUE	5110	23725	FALSE	FALSE	FALSE	FALSE	FALSE	TRUE	TRUE	FALSE	FALSE	FALSE	FALSE	FALSE	FALSE	FALSE
204	NCT00433394	FALSE	First posted date	Protocol for Registration and Consent to the Childhood Cancer Research Network - A Limited Institution Pilot	2007-02-12	2007	Completed	2242	Actual	>100	3	FALSE	N/A	Single Group Assignment	Not Applicable	FALSE	NA	NA	NA	NA	NA	NA	21	Multicenter	multinational	NETWORK	FALSE	TRUE	NIH	FALSE	No safety results posted	No safety results posted	TRUE	ND	7300	TRUE	TRUE	TRUE	TRUE	TRUE	TRUE	FALSE	FALSE	FALSE	TRUE	FALSE	FALSE	FALSE	FALSE
205	NCT00433407	FALSE	First posted date	A Study to Assess HER2-Specific T Cell Responses in Patients Receiving Trastuzumab for Solid Tumor Treatment	2007-02-12	2007	Completed	12	Actual	<100	1	FALSE	N/A	Single Group Assignment	Not Applicable	FALSE	Treatment	NA	NA	NA	NA	NA	1	Single center	single-country	OTHER	FALSE	TRUE	NIH	FALSE	No safety results posted	No safety results posted	TRUE	ND	ND	ND	ND	ND	ND	ND	ND	FALSE	FALSE	TRUE	FALSE	FALSE	FALSE	FALSE	FALSE
206	NCT00433433	FALSE	First posted date	The H10 EORTC/GELA/IIL Randomized Intergroup Trial on Early FDG-PET Scan Guided Treatment Adaptation Versus Standard Combined Modality Treatment in Patients With Supradiaphragmatic Stage I/II Hodgkin's Lymphoma	2007-02-12	2007	Active, not recruiting	1952	Actual	>100	6	TRUE	Randomized	Parallel Assignment	Phase 3	FALSE	Treatment	NA	NA	NA	NA	NA	1	Single center	single-country	NETWORK	FALSE	FALSE	Other	FALSE	No safety results posted	No safety results posted	TRUE	5475	25550	FALSE	FALSE	FALSE	FALSE	FALSE	TRUE	TRUE	FALSE	FALSE	TRUE	TRUE	FALSE	FALSE	FALSE
207	NCT00433459	FALSE	First posted date	First International Inter-Group Study for Classical Hodgkin's Lymphoma in Children and Adolescents	2007-02-12	2007	Completed	2134	Actual	>100	2	TRUE	Randomized	Parallel Assignment	Phase 3	FALSE	Treatment	NA	NA	NA	NA	NA	2	Multicenter	multinational	OTHER	FALSE	FALSE	Other	FALSE	No safety results posted	No safety results posted	FALSE	ND	6205	TRUE	TRUE	TRUE	TRUE	TRUE	TRUE	TRUE	FALSE	FALSE	FALSE	TRUE	FALSE	FALSE	FALSE
208	NCT00433524	FALSE	First posted date	Evaluation of Esophageal Motion by Computed Tomography (CT) During the Course of Thoracic Radiotherapy	2007-02-12	2007	Completed	30	Anticipated	<100	NA	NA	NA	NA	Not Applicable	FALSE	Diagnostic	NA	NA	NA	NA	NA	1	Single center	single-country	OTHER	FALSE	TRUE	NIH	FALSE	No safety results posted	No safety results posted	TRUE	ND	ND	ND	ND	ND	ND	ND	ND	FALSE	FALSE	FALSE	TRUE	FALSE	FALSE	FALSE	FALSE
209	NCT00433654	FALSE	First posted date	EnRhythm MRI™ SureScan™ Pacing System Clinical Investigation	2007-02-12	2007	Completed	484	Actual	>100	2	TRUE	Randomized	Parallel Assignment	Not Applicable	FALSE	Diagnostic	NA	NA	NA	NA	NA	45	Multicenter	multinational	INDUSTRY	TRUE	FALSE	Industry	TRUE	SAEs reported	No deaths	TRUE	ND	ND	ND	ND	ND	ND	ND	ND	FALSE	TRUE	FALSE	FALSE	FALSE	FALSE	FALSE	FALSE
210	NCT00433667	FALSE	First posted date	Epilepsy Phase III Trial	2007-02-12	2007	Completed	563	Actual	>100	NA	NA	Randomized	Parallel Assignment	Phase 3	FALSE	Treatment	NA	NA	NA	NA	NA	NA	NA	no facilities data	INDUSTRY	TRUE	FALSE	Industry	FALSE	No safety results posted	No safety results posted	TRUE	5840	ND	FALSE	FALSE	FALSE	FALSE	FALSE	TRUE	TRUE	FALSE	FALSE	FALSE	FALSE	FALSE	FALSE	FALSE
211	NCT00433680	FALSE	First posted date	Targeted Obesity Prevention Program for Adolescent Females	2007-02-12	2007	Completed	405	Anticipated	>100	NA	TRUE	Randomized	Parallel Assignment	Not Applicable	FALSE	Prevention	NA	NA	TRUE	NA	NA	1	Single center	single-country	OTHER	FALSE	TRUE	NIH	FALSE	No safety results posted	No safety results posted	TRUE	6205	6935	FALSE	FALSE	FALSE	FALSE	FALSE	TRUE	FALSE	FALSE	FALSE	FALSE	FALSE	TRUE	FALSE	FALSE
212	NCT00433706	FALSE	First posted date	Economic Evaluation of Image Guided Radiation Therapy For Prostate Cancer	2007-02-12	2007	Completed	470	Actual	>100	2	NA	Randomized	Parallel Assignment	Phase 3	FALSE	NA	NA	NA	NA	NA	NA	1	Single center	single-country	OTHER	FALSE	FALSE	Other	FALSE	No safety results posted	No safety results posted	TRUE	ND	ND	ND	ND	ND	ND	ND	ND	FALSE	FALSE	FALSE	TRUE	FALSE	FALSE	FALSE	FALSE
213	NCT00433719	FALSE	First posted date	Randomised Controlled Trial of Immediate Versus Deferred Antiretroviral Therapy for HIV-Associated Tuberculous Meningitis	2007-02-12	2007	Unknown status	253	Actual	>100	2	TRUE	Randomized	Parallel Assignment	Not Applicable	TRUE	Treatment	TRUE	NA	TRUE	TRUE	TRUE	2	Multicenter	single-country	OTHER	FALSE	FALSE	Other	FALSE	No safety results posted	No safety results posted	TRUE	5475	ND	FALSE	FALSE	FALSE	FALSE	FALSE	TRUE	TRUE	FALSE	FALSE	FALSE	FALSE	FALSE	FALSE	FALSE
214	NCT00433758	FALSE	First posted date	Evaluation of the Performance and Use of the GlucoTrack(TM), Non-Invasive Glucose Monitoring Device	2007-02-12	2007	Unknown status	142	Anticipated	>100	NA	TRUE	Randomized	Parallel Assignment	Not Applicable	FALSE	Supportive Care	NA	NA	NA	NA	NA	1	Single center	single-country	INDUSTRY	TRUE	FALSE	Industry	FALSE	No safety results posted	No safety results posted	TRUE	3650	ND	FALSE	FALSE	FALSE	FALSE	TRUE	TRUE	FALSE	TRUE	FALSE	FALSE	FALSE	FALSE	FALSE	FALSE
215	NCT00433797	FALSE	First posted date	Prostate Phytochemical & PUFA Intervention - a Phase I/II Study	2007-02-12	2007	Completed	86	Actual	<100	3	FALSE	Randomized	Parallel Assignment	Multiphase	FALSE	Treatment	NA	NA	NA	TRUE	NA	1	Single center	single-country	OTHER	FALSE	FALSE	Other	FALSE	No safety results posted	No safety results posted	TRUE	ND	ND	ND	ND	ND	ND	ND	ND	FALSE	FALSE	FALSE	FALSE	FALSE	FALSE	FALSE	TRUE
216	NCT00433836	FALSE	First posted date	A Multicenter, Randomized, Double-blind, Parallel-group, Evaluation of 12 Weeks of Valsartan Compared to Enalapril on Sitting Systolic Blood Pressure in Children 6 to 17 Years of Age With Hypertension	2007-02-12	2007	Completed	300	Actual	>100	6	NA	Randomized	Parallel Assignment	Phase 3	FALSE	Treatment	TRUE	TRUE	TRUE	NA	TRUE	11	Multicenter	multinational	INDUSTRY	TRUE	FALSE	Industry	TRUE	SAEs reported	No deaths	FALSE	2190	6205	FALSE	FALSE	FALSE	FALSE	TRUE	TRUE	TRUE	FALSE	FALSE	FALSE	FALSE	FALSE	FALSE	FALSE
217	NCT00433901	FALSE	First posted date	Managing Weight in Overweight and At-Risk Children	2007-02-12	2007	Completed	220	NA	>100	NA	NA	Randomized	Parallel Assignment	Not Applicable	FALSE	Prevention	NA	NA	NA	NA	NA	NA	NA	no facilities data	OTHER	FALSE	FALSE	Other	FALSE	No safety results posted	No safety results posted	FALSE	2920	4380	FALSE	FALSE	FALSE	FALSE	TRUE	FALSE	FALSE	FALSE	FALSE	FALSE	FALSE	TRUE	FALSE	FALSE
218	NCT00433914	FALSE	First posted date	A Phase 2, Single Blind, Single Center, Randomized Study of the Safety, Tolerability and Immunogenicity of Novartis Meningococcal B Recombinant Vaccine +/- OMV, When Administered to Healthy Infants 6-8 Months Old	2007-02-12	2007	Completed	60	Actual	<100	2	FALSE	Randomized	Parallel Assignment	Phase 2	FALSE	Prevention	TRUE	NA	NA	NA	TRUE	1	Single center	single-country	INDUSTRY	TRUE	FALSE	Industry	TRUE	SAEs reported	No deaths	FALSE	183	244	FALSE	TRUE	FALSE	FALSE	FALSE	FALSE	FALSE	FALSE	TRUE	FALSE	FALSE	FALSE	FALSE	FALSE
219	NCT00433953	FALSE	First posted date	Pharmacogenetics of Mycophenolic Acid in Kidney Transplant Patients	2007-02-12	2007	Terminated	44	Actual	<100	NA	NA	Non-Randomized	Single Group Assignment	Phase 1	FALSE	Treatment	NA	NA	NA	NA	NA	1	Single center	single-country	OTHER	FALSE	FALSE	Other	FALSE	No safety results posted	No safety results posted	FALSE	730	6570	FALSE	FALSE	FALSE	TRUE	TRUE	TRUE	TRUE	FALSE	FALSE	TRUE	FALSE	TRUE	FALSE	FALSE
220	NCT00434057	FALSE	First posted date	Evaluation of Pigmented Skin Lesions With MelaFind(R) System	2007-02-12	2007	Completed	1383	Actual	>100	1	FALSE	Non-Randomized	Single Group Assignment	Phase 3	FALSE	Diagnostic	NA	NA	NA	NA	NA	2	Multicenter	single-country	INDUSTRY	TRUE	FALSE	Industry	TRUE	No SAEs	No deaths	TRUE	ND	ND	ND	ND	ND	ND	ND	ND	FALSE	TRUE	FALSE	FALSE	FALSE	FALSE	FALSE	FALSE
221	NCT00434200	FALSE	First posted date	Interventional Study on the Effectiveness and Safety of Intensive Exercise in Patients With RA	2007-02-13	2007	Unknown status	300	NA	>100	NA	NA	Randomized	Parallel Assignment	Phase 4	FALSE	Treatment	NA	NA	NA	NA	NA	NA	NA	no facilities data	OTHER	FALSE	FALSE	Other	FALSE	No safety results posted	No safety results posted	TRUE	6205	25550	FALSE	FALSE	FALSE	FALSE	FALSE	TRUE	FALSE	FALSE	FALSE	TRUE	FALSE	FALSE	FALSE	FALSE
222	NCT00434213	FALSE	First posted date	A Phase IV, Multi-center, Open-label Study of DAYTRANA (Methylphenidate Transdermal System [MTS]) to Characterize the Dermal Reactions in Pediatric Patients Aged 6-12 With Attention Deficit/Hyperactivity Disorder (ADHD).	2007-02-13	2007	Completed	309	Actual	>100	1	FALSE	N/A	Single Group Assignment	Phase 4	FALSE	Treatment	NA	NA	NA	NA	NA	29	Multicenter	single-country	INDUSTRY	TRUE	FALSE	Industry	TRUE	No SAEs	No deaths	FALSE	2190	4380	FALSE	FALSE	FALSE	FALSE	TRUE	FALSE	TRUE	FALSE	FALSE	FALSE	FALSE	FALSE	FALSE	FALSE
223	NCT00434278	FALSE	First posted date	A Multicenter, Randomized, Double-Blind, Placebo-Controlled Trial of Pulmozyme Withdrawal on Exercise Tolerance in Cystic Fibrosis Subjects With Severe Lung Disease	2007-02-13	2007	Terminated	27	Actual	<100	2	NA	Randomized	Parallel Assignment	Phase 4	TRUE	Treatment	TRUE	NA	TRUE	NA	TRUE	40	Multicenter	single-country	INDUSTRY	TRUE	FALSE	Industry	TRUE	SAEs reported	No deaths	TRUE	5110	ND	FALSE	FALSE	FALSE	FALSE	FALSE	TRUE	TRUE	FALSE	FALSE	FALSE	FALSE	FALSE	FALSE	FALSE
224	NCT00434408	FALSE	First posted date	Impact of Umbilical Cord Cleansing With Chlorhexidine on Neonatal Mortality and Omphalitis in Rural Sylhet District of Bangladesh	2007-02-13	2007	Completed	28797	Anticipated	>100	3	FALSE	Randomized	Factorial Assignment	Phase 3	FALSE	Prevention	NA	NA	NA	NA	NA	1	Single center	single-country	OTHER	FALSE	FALSE	Other	FALSE	No safety results posted	No safety results posted	FALSE	ND	7	TRUE	FALSE	FALSE	FALSE	FALSE	FALSE	FALSE	FALSE	FALSE	FALSE	FALSE	TRUE	FALSE	FALSE
225	NCT00434421	FALSE	First posted date	A Safety and Pilot Dosing Study for Sublingual-Oral Administration of Glycerinated German Cockroach Allergenic Extract in Pediatric and Adult Subjects With Cockroach Allergy and Perennial Allergic Rhinitis With or Without Asthma	2007-02-13	2007	Completed	28	Actual	<100	1	TRUE	N/A	Single Group Assignment	Phase 1	FALSE	Treatment	NA	NA	NA	NA	NA	1	Single center	single-country	NIH	FALSE	TRUE	NIH	TRUE	No SAEs	No deaths	TRUE	1825	20075	FALSE	FALSE	FALSE	TRUE	TRUE	TRUE	TRUE	FALSE	FALSE	FALSE	FALSE	FALSE	FALSE	FALSE
226	NCT00434473	FALSE	First posted date	IMPACTS Trial: Investigation of the Modulation of Phospholipase in Acute Chest Syndrome (Dose Escalation Study: Varespladib Infusion [A-001] for the Prevention of Acute Chest Syndrome in At-Risk Patients With Sickle Cell Disease and Vaso-occlusive Crisis)	2007-02-13	2007	Completed	30	Actual	<100	2	TRUE	Randomized	Parallel Assignment	Phase 2	TRUE	Prevention	TRUE	TRUE	TRUE	TRUE	TRUE	6	Multicenter	single-country	INDUSTRY	TRUE	FALSE	Industry	FALSE	No safety results posted	No safety results posted	TRUE	1825	ND	FALSE	FALSE	FALSE	TRUE	TRUE	TRUE	TRUE	FALSE	FALSE	FALSE	FALSE	FALSE	FALSE	FALSE
227	NCT00434681	FALSE	First posted date	Multicentre, Open, Non-Comparative Study of the Acceptability and Safety of Paracetamol Oral Paediatric Suspension at 4.8%.	2007-02-13	2007	Completed	48	NA	<100	NA	FALSE	Non-Randomized	Single Group Assignment	Phase 3	FALSE	NA	NA	NA	NA	NA	NA	1	Single center	single-country	INDUSTRY	TRUE	FALSE	Industry	FALSE	No safety results posted	No safety results posted	FALSE	ND	2920	TRUE	TRUE	TRUE	TRUE	TRUE	FALSE	TRUE	FALSE	FALSE	FALSE	FALSE	FALSE	FALSE	FALSE
228	NCT00434772	FALSE	First posted date	Glucagon in the Treatment of Hypoglycemia in Newborn Infants of Diabetic Mothers	2007-02-13	2007	Completed	NA	NA	NA	NA	NA	Non-Randomized	Parallel Assignment	Phase 2	FALSE	Treatment	NA	NA	NA	NA	NA	1	Single center	single-country	OTHER	FALSE	FALSE	Other	FALSE	No safety results posted	No safety results posted	FALSE	ND	2	TRUE	FALSE	FALSE	FALSE	FALSE	FALSE	TRUE	FALSE	FALSE	FALSE	FALSE	FALSE	FALSE	FALSE
229	NCT00434837	FALSE	First posted date	Effects of Initial Graft Tension on Anterior Cruciate Ligament Reconstruction	2007-02-13	2007	Active, not recruiting	168	Actual	>100	3	TRUE	Randomized	Parallel Assignment	Not Applicable	FALSE	Treatment	TRUE	NA	TRUE	TRUE	TRUE	2	Multicenter	single-country	OTHER	FALSE	TRUE	NIH	FALSE	No safety results posted	No safety results posted	TRUE	5475	18250	FALSE	FALSE	FALSE	FALSE	FALSE	TRUE	FALSE	FALSE	FALSE	TRUE	FALSE	FALSE	FALSE	FALSE
230	NCT00434993	FALSE	First posted date	Prospective, Randomized, Multicenter Trial of Aerosolized Albuterol Versus Placebo in Acute Lung Injury	2007-02-14	2007	Terminated	282	Actual	>100	2	TRUE	Randomized	Factorial Assignment	Multiphase	TRUE	Treatment	TRUE	TRUE	TRUE	NA	TRUE	40	Multicenter	single-country	NIH	FALSE	TRUE	NIH	TRUE	SAEs reported	No deaths	TRUE	4745	ND	FALSE	FALSE	FALSE	FALSE	FALSE	TRUE	TRUE	FALSE	FALSE	TRUE	FALSE	FALSE	FALSE	FALSE
231	NCT00435019	FALSE	First posted date	An Efficacy and Safety Comparison of Insulin Detemir vs. NPH Insulin in Children and Adolescents Diagnosed With Type 1 Diabetes	2007-02-14	2007	Completed	348	Actual	>100	2	FALSE	Randomized	Parallel Assignment	Phase 3	FALSE	Treatment	NA	NA	NA	NA	NA	43	Multicenter	multinational	INDUSTRY	TRUE	FALSE	Industry	TRUE	SAEs reported	No deaths	FALSE	730	5840	FALSE	FALSE	FALSE	TRUE	TRUE	TRUE	TRUE	FALSE	FALSE	FALSE	FALSE	FALSE	FALSE	FALSE
232	NCT00435032	FALSE	First posted date	Early Versus Interval Appendectomy for Ruptured Appendicitis in Children. Ruptured Appendicitis Pilot Trial (RAPTOR)	2007-02-14	2007	Completed	128	Anticipated	>100	2	NA	Randomized	Parallel Assignment	Phase 3	FALSE	Treatment	NA	NA	NA	NA	NA	1	Single center	single-country	OTHER	FALSE	FALSE	Other	FALSE	No safety results posted	No safety results posted	FALSE	ND	6570	TRUE	TRUE	TRUE	TRUE	TRUE	TRUE	FALSE	FALSE	FALSE	TRUE	FALSE	FALSE	FALSE	FALSE
233	NCT00435162	FALSE	First posted date	A Randomized, Multicenter, Double-blind, 6 Week Study to Evaluate the Dose Response of Valsartan on Blood Pressure Reduction in Children 6 Months - 5 Years Old With Hypertension, Followed by a 2 Week Placebo Withdrawal Period.	2007-02-14	2007	Completed	74	Actual	<100	3	NA	Randomized	Parallel Assignment	Phase 3	FALSE	Treatment	TRUE	TRUE	TRUE	NA	TRUE	11	Multicenter	multinational	INDUSTRY	TRUE	FALSE	Industry	TRUE	SAEs reported	No deaths	FALSE	183	1825	FALSE	TRUE	TRUE	TRUE	FALSE	FALSE	TRUE	FALSE	FALSE	FALSE	FALSE	FALSE	FALSE	FALSE
234	NCT00435227	FALSE	First posted date	A Phase 2, Randomized, Double-blind, Placebo-controlled Study to Evaluate a Single Intramuscular Dose of Motavizumab (MEDI-524), a Humanized Enhanced Potency Monoclonal Antibody Against Respiratory Syncytial Virus (RSV), for the Outpatient Treatment of Children With RSV Illness	2007-02-14	2007	Terminated	12	Actual	<100	2	TRUE	Randomized	Parallel Assignment	Phase 2	TRUE	Prevention	TRUE	TRUE	TRUE	TRUE	TRUE	31	Multicenter	single-country	#N/A	FALSE	FALSE	Other	TRUE	No safety results posted	No safety results posted	FALSE	ND	366	TRUE	TRUE	FALSE	FALSE	FALSE	FALSE	FALSE	FALSE	TRUE	FALSE	FALSE	FALSE	FALSE	FALSE
235	NCT00435344	FALSE	First posted date	Provider and Peer Delivered Youth Smoking Intervention	2007-02-14	2007	Completed	2711	NA	>100	NA	NA	Randomized	Parallel Assignment	Phase 2	FALSE	Treatment	NA	NA	NA	NA	NA	1	Single center	single-country	OTHER	FALSE	FALSE	Other	FALSE	No safety results posted	No safety results posted	FALSE	4745	6205	FALSE	FALSE	FALSE	FALSE	FALSE	TRUE	FALSE	FALSE	FALSE	FALSE	FALSE	TRUE	FALSE	FALSE
236	NCT00435461	FALSE	First posted date	A Comparison of Fluticasone Furoate Nasal Spray Versus Oral Fexofenadine in the Treatment of Seasonal Allergic Rhinitis	2007-02-15	2007	Completed	1000	Actual	>100	NA	FALSE	Randomized	Parallel Assignment	Phase 4	FALSE	Treatment	NA	NA	NA	NA	NA	6	Multicenter	single-country	INDUSTRY	TRUE	FALSE	Industry	TRUE	SAEs reported	No deaths	TRUE	4380	ND	FALSE	FALSE	FALSE	FALSE	FALSE	TRUE	TRUE	FALSE	FALSE	FALSE	FALSE	FALSE	FALSE	FALSE
237	NCT00435500	FALSE	First posted date	Fluoride Varnish in the Prevention of Dental Caries in Aboriginal and Non-aboriginal Children	2007-02-15	2007	Unknown status	1320	NA	>100	NA	NA	Randomized	Parallel Assignment	Phase 3	FALSE	Prevention	NA	NA	NA	NA	NA	1	Single center	single-country	OTHER	FALSE	FALSE	Other	FALSE	No safety results posted	No safety results posted	FALSE	183	2165.5	FALSE	TRUE	TRUE	TRUE	FALSE	FALSE	TRUE	FALSE	FALSE	FALSE	FALSE	FALSE	FALSE	FALSE
238	NCT00435708	FALSE	First posted date	Effect of Increased Fruit and Vegetable Intake on Airway Inflammation and Oxidative Stress in Chronic Obstructive Pulmonary Disease (COPD)	2007-02-15	2007	Completed	81	Actual	<100	2	FALSE	Randomized	Parallel Assignment	Phase 1	FALSE	Treatment	NA	NA	NA	NA	NA	1	Single center	single-country	OTHER	FALSE	FALSE	Other	FALSE	No safety results posted	No safety results posted	TRUE	ND	ND	ND	ND	ND	ND	ND	ND	FALSE	FALSE	FALSE	FALSE	FALSE	TRUE	FALSE	FALSE
239	NCT00435773	FALSE	First posted date	Single and Repeated Leech Therapy for the Treatment of Late Stage Knee Osteoarthritis. A Randomized, Placebo Controlled Comparative Trial	2007-02-15	2007	Completed	118	NA	>100	NA	NA	Randomized	Parallel Assignment	Phase 2	FALSE	Treatment	NA	NA	NA	NA	NA	1	Single center	single-country	OTHER	FALSE	FALSE	Other	FALSE	No safety results posted	No safety results posted	TRUE	ND	ND	ND	ND	ND	ND	ND	ND	FALSE	FALSE	FALSE	TRUE	FALSE	FALSE	FALSE	FALSE
240	NCT00435812	FALSE	First posted date	A Phase III Safety and Efficacy Study to Compare Immune Responses Following Injection With Either Two Doses of HEPLISAV™ or Three Doses of Engerix-B®	2007-02-15	2007	Completed	2428	Actual	>100	2	TRUE	Randomized	Parallel Assignment	Phase 3	FALSE	Prevention	TRUE	NA	TRUE	NA	TRUE	18	Multicenter	multinational	INDUSTRY	TRUE	FALSE	Industry	TRUE	SAEs reported	No deaths	TRUE	4015	20075	FALSE	FALSE	FALSE	FALSE	TRUE	TRUE	FALSE	FALSE	TRUE	FALSE	FALSE	FALSE	FALSE	FALSE
241	NCT00435864	FALSE	First posted date	Pilot, Multicenter and Prospective Study of the Natural Killer Index From Hematopoietic Stem Cell Graft at a Genotypic, Phenotypic and Functional Level	2007-02-16	2007	Completed	92	Actual	<100	3	FALSE	Non-Randomized	Parallel Assignment	Not Applicable	FALSE	Health Services Research	NA	NA	NA	NA	NA	1	Single center	single-country	OTHER	FALSE	FALSE	Other	FALSE	No safety results posted	No safety results posted	TRUE	365	ND	FALSE	FALSE	TRUE	TRUE	TRUE	TRUE	FALSE	FALSE	FALSE	TRUE	FALSE	FALSE	FALSE	FALSE
242	NCT00435890	FALSE	First posted date	Randomized Controlled Trial of a Liaison Physician at the Triage Desk to Reduce Emergency Department Overcrowding and Improve Patient Flow.	2007-02-16	2007	Completed	5718	Actual	>100	1	FALSE	Randomized	Parallel Assignment	Phase 4	FALSE	Health Services Research	NA	NA	NA	NA	NA	1	Single center	single-country	OTHER	FALSE	FALSE	Other	FALSE	No safety results posted	No safety results posted	TRUE	6205	ND	FALSE	FALSE	FALSE	FALSE	FALSE	TRUE	FALSE	FALSE	FALSE	FALSE	FALSE	TRUE	FALSE	FALSE
243	NCT00435981	FALSE	First posted date	A Phase II, Randomised, Double-Blind, Placebo-Controlled, Multi-Centre Study to Investigate the Impact of Diamyd® on the Progression of Diabetes in Patients Newly Diagnosed With Type 1 Diabetes Mellitus	2007-02-16	2007	Completed	70	NA	<100	NA	NA	Randomized	Parallel Assignment	Phase 2	FALSE	Treatment	NA	NA	NA	NA	NA	8	Multicenter	single-country	INDUSTRY	TRUE	FALSE	Industry	FALSE	No safety results posted	No safety results posted	FALSE	3650	6570	FALSE	FALSE	FALSE	FALSE	TRUE	TRUE	TRUE	FALSE	FALSE	FALSE	FALSE	FALSE	FALSE	FALSE
244	NCT00435994	FALSE	First posted date	Assessment of Airway Obstruction in Infants With Lower Respiratory Infections	2007-02-16	2007	Completed	59	Actual	<100	3	TRUE	Non-Randomized	Parallel Assignment	Not Applicable	FALSE	Treatment	NA	NA	NA	NA	NA	1	Single center	single-country	OTHER	FALSE	FALSE	Other	TRUE	No SAEs	No deaths	FALSE	61	730	FALSE	TRUE	TRUE	FALSE	FALSE	FALSE	TRUE	FALSE	FALSE	FALSE	FALSE	FALSE	FALSE	FALSE
245	NCT00436007	FALSE	First posted date	Safety and Immunogenicity Study of GSK Biologicals' Investigational Vaccination Regimen Malaria Vaccine 257049, When Incorporated Into an Expanded Program on Immunization (EPI) Regimen That Includes Tritanrix HepB/Hib, OPV, Measles and Yellow Fever Vaccination in Infants	2007-02-16	2007	Completed	511	Actual	>100	3	NA	Randomized	Parallel Assignment	Phase 2	FALSE	Prevention	NA	NA	NA	NA	NA	3	Multicenter	multinational	INDUSTRY	TRUE	FALSE	Industry	TRUE	SAEs reported	No deaths	FALSE	42	70	FALSE	TRUE	FALSE	FALSE	FALSE	FALSE	FALSE	FALSE	TRUE	FALSE	FALSE	FALSE	FALSE	FALSE
246	NCT00436098	FALSE	First posted date	Pediatric Exercise With Congenital Heart Defects (Kinderturnen Mit Angeborenem Herzfehler)	2007-02-16	2007	Unknown status	60	Anticipated	<100	2	TRUE	Randomized	Crossover Assignment	Not Applicable	FALSE	Treatment	NA	NA	NA	NA	NA	2	Multicenter	single-country	OTHER	FALSE	FALSE	Other	FALSE	No safety results posted	No safety results posted	FALSE	1460	2555	FALSE	FALSE	FALSE	TRUE	TRUE	FALSE	FALSE	FALSE	FALSE	FALSE	FALSE	TRUE	FALSE	FALSE
247	NCT00436150	FALSE	First posted date	Preventing Postpartum Depression in Adolescent Mothers	2007-02-16	2007	Completed	106	Actual	>100	2	TRUE	Randomized	Parallel Assignment	Not Applicable	FALSE	Prevention	TRUE	NA	NA	NA	TRUE	1	Single center	single-country	OTHER	FALSE	TRUE	NIH	FALSE	No safety results posted	No safety results posted	FALSE	4380	6570	FALSE	FALSE	FALSE	FALSE	FALSE	TRUE	FALSE	FALSE	FALSE	FALSE	FALSE	TRUE	FALSE	FALSE
248	NCT00436202	FALSE	First posted date	NA	2007-02-16	2007	Unknown status	NA	NA	NA	NA	NA	Non-Randomized	Parallel Assignment	Not Applicable	FALSE	Prevention	NA	NA	NA	NA	NA	1	Single center	single-country	OTHER_GOV	FALSE	FALSE	Other	FALSE	No safety results posted	No safety results posted	TRUE	122	ND	FALSE	TRUE	TRUE	TRUE	TRUE	TRUE	FALSE	FALSE	FALSE	FALSE	FALSE	TRUE	FALSE	FALSE
249	NCT00436306	FALSE	First posted date	Stage Matched Intervention to Increase Dual Method Use	2007-02-19	2007	Completed	550	Actual	>100	2	FALSE	Randomized	Parallel Assignment	Phase 4	TRUE	Prevention	NA	NA	NA	NA	NA	1	Single center	single-country	NIH	FALSE	TRUE	NIH	FALSE	No safety results posted	No safety results posted	TRUE	4745	12775	FALSE	FALSE	FALSE	FALSE	FALSE	TRUE	FALSE	FALSE	FALSE	FALSE	FALSE	TRUE	FALSE	FALSE
250	NCT00436397	FALSE	First posted date	Evaluation of the Radionics Body Localizer System and XPLAN/IMRT for Extra-Cranial Sites: A Pilot Study	2007-02-19	2007	Completed	60	Anticipated	<100	NA	NA	NA	NA	Not Applicable	FALSE	Treatment	NA	NA	NA	NA	NA	1	Single center	single-country	OTHER	FALSE	TRUE	NIH	FALSE	No safety results posted	No safety results posted	TRUE	ND	ND	ND	ND	ND	ND	ND	ND	FALSE	FALSE	FALSE	FALSE	TRUE	FALSE	FALSE	FALSE
251	NCT00436579	FALSE	First posted date	A Dose Escalation Study of Sorafenib (BAY 43-9006, NSC 724772) in Nomotensive Patients With Advanced Malignancies	2007-02-19	2007	Terminated	110	Actual	>100	3	NA	Randomized	Single Group Assignment	Phase 1	FALSE	Treatment	NA	NA	NA	NA	NA	1	Single center	single-country	NIH	FALSE	TRUE	NIH	FALSE	No safety results posted	No safety results posted	TRUE	5110	ND	FALSE	FALSE	FALSE	FALSE	FALSE	TRUE	TRUE	FALSE	FALSE	TRUE	FALSE	FALSE	FALSE	FALSE
252	NCT00436657	FALSE	First posted date	A Phase I Study of Continuous Hyperthermic Peritoneal Perfusion (CHPP) With Escalating Doses of Cisplatin for Children With Peritoneal Carcinomatosis or Advanced Peritoneal and Retroperitoneal Disease	2007-02-19	2007	Completed	10	Actual	<100	1	FALSE	N/A	Single Group Assignment	Phase 1	FALSE	Treatment	NA	NA	NA	NA	NA	1	Single center	single-country	OTHER	FALSE	FALSE	Other	FALSE	No safety results posted	No safety results posted	FALSE	1095	6570	FALSE	FALSE	FALSE	TRUE	TRUE	TRUE	TRUE	FALSE	FALSE	TRUE	FALSE	FALSE	FALSE	FALSE
253	NCT00436748	FALSE	First posted date	A Multi-Center, Double-Blind, Randomized Study Evaluating De Novo Weekly and Once Every Two Week Darbepoetin Alfa Dosing for the Correction of Anemia in Pediatric Subjects With Chronic Kidney Disease Receiving and Not Receiving Dialysis	2007-02-19	2007	Terminated	116	Actual	>100	2	FALSE	Randomized	Parallel Assignment	Phase 3	FALSE	Treatment	TRUE	TRUE	TRUE	NA	TRUE	67	Multicenter	multinational	INDUSTRY	TRUE	FALSE	Industry	TRUE	SAEs reported	No deaths	FALSE	365	6570	FALSE	FALSE	TRUE	TRUE	TRUE	TRUE	TRUE	FALSE	FALSE	FALSE	FALSE	FALSE	FALSE	FALSE
254	NCT00436761	FALSE	First posted date	A Phase I Study to Examine the Toxicity of Killer IG-Like Receptor (KIR) Mismatched Umbilical Cord Blood for Pediatric Patients With Malignant Solid Tumors	2007-02-19	2007	Unknown status	20	Anticipated	<100	NA	NA	NA	NA	Phase 1	FALSE	Treatment	NA	NA	NA	NA	NA	1	Single center	single-country	OTHER	FALSE	FALSE	Other	FALSE	No safety results posted	No safety results posted	TRUE	ND	7665	TRUE	TRUE	TRUE	TRUE	TRUE	TRUE	TRUE	FALSE	TRUE	TRUE	FALSE	FALSE	FALSE	FALSE
255	NCT00436839	FALSE	First posted date	An Multicenter, Randomized Study of Comparison of Docetaxel Plus Prednisone With Mitoxantrone Plus Prednisone in the Patients With Hormone-refractory (Androgen-independent) Metastatic Prostate Cancer	2007-02-19	2007	Completed	228	Actual	>100	2	NA	Randomized	Parallel Assignment	Phase 3	FALSE	Treatment	NA	NA	NA	NA	NA	1	Single center	single-country	INDUSTRY	TRUE	FALSE	Industry	FALSE	No safety results posted	No safety results posted	TRUE	ND	ND	ND	ND	ND	ND	ND	ND	TRUE	FALSE	FALSE	FALSE	FALSE	FALSE	FALSE	FALSE
256	NCT00436852	FALSE	First posted date	A Phase II Study of ABT-751, an Orally Bioavailable Tubulin Binding Agent, in Children With Relapsed or Refractory Neuroblastoma	2007-02-19	2007	Completed	92	Actual	<100	2	TRUE	Non-Randomized	Single Group Assignment	Phase 2	FALSE	Treatment	NA	NA	NA	NA	NA	12	Multicenter	multinational	NETWORK	FALSE	TRUE	NIH	TRUE	SAEs reported	No deaths	TRUE	ND	7665	TRUE	TRUE	TRUE	TRUE	TRUE	TRUE	TRUE	FALSE	FALSE	TRUE	FALSE	FALSE	FALSE	FALSE
257	NCT00436878	FALSE	First posted date	NA	2007-02-19	2007	Completed	100	Actual	>100	1	NA	Randomized	Crossover Assignment	Not Applicable	FALSE	Basic Science	TRUE	NA	NA	NA	TRUE	2	Multicenter	single-country	OTHER	FALSE	TRUE	NIH	FALSE	No safety results posted	No safety results posted	FALSE	1825	2190	FALSE	FALSE	FALSE	TRUE	FALSE	FALSE	FALSE	FALSE	FALSE	FALSE	FALSE	TRUE	FALSE	FALSE
258	NCT00436930	FALSE	First posted date	Randomized Phase II Trial of Autologous Vaccines Consisting of Adjuvant GM-CSF Plus Proliferating Tumor Cells Versus GM-CSF Plus Dendritic Cells Loaded With Proliferating Tumor Cells in Patients With Metastatic Melanoma (MAC-VAC)	2007-02-19	2007	Completed	200	Anticipated	>100	2	NA	Randomized	NA	Phase 2	FALSE	Treatment	NA	NA	NA	NA	NA	1	Single center	single-country	OTHER	FALSE	FALSE	Other	FALSE	No safety results posted	No safety results posted	TRUE	5840	ND	FALSE	FALSE	FALSE	FALSE	FALSE	TRUE	FALSE	FALSE	TRUE	FALSE	FALSE	FALSE	FALSE	FALSE
259	NCT00437151	FALSE	First posted date	An Analysis of Adherence and Associated Factors in Subjects Undergoing Differin® Gel, 0.1% Treatment of Moderate to Severe Acne Vulgaris.	2007-02-19	2007	Completed	61	Actual	<100	4	FALSE	Randomized	Parallel Assignment	Phase 4	FALSE	Treatment	NA	NA	NA	TRUE	NA	1	Single center	single-country	INDUSTRY	TRUE	FALSE	Industry	FALSE	No safety results posted	No safety results posted	FALSE	4745	6570	FALSE	FALSE	FALSE	FALSE	FALSE	TRUE	FALSE	FALSE	FALSE	FALSE	FALSE	FALSE	FALSE	FALSE
260	NCT00437281	FALSE	First posted date	A Placebo-Controlled, Escalating Dose, Multiple Dose Study To Evaluate The Safety, Tolerability And Pharmacokinetics Of Pregabalin In Pediatric Patients With Partial Onset Seizures	2007-02-19	2007	Completed	65	Actual	<100	2	FALSE	Randomized	Parallel Assignment	Multiphase	FALSE	Treatment	TRUE	TRUE	TRUE	TRUE	TRUE	18	Multicenter	multinational	INDUSTRY	TRUE	FALSE	Industry	TRUE	SAEs reported	No deaths	FALSE	30.5	5840	FALSE	TRUE	TRUE	TRUE	TRUE	TRUE	TRUE	FALSE	FALSE	FALSE	FALSE	FALSE	FALSE	FALSE
261	NCT00437359	FALSE	First posted date	Antiestrogen vs Aromatase Inhibitor After Chemotherapy for Adjuvant Setting: Efficacy of Endocrine Therapy After Chemotherapy in Postoperative Adjuvant Therapy for Breast Cancer	2007-02-21	2007	Terminated	240	Anticipated	>100	2	TRUE	Randomized	Parallel Assignment	Phase 2	FALSE	Treatment	NA	NA	NA	NA	NA	7	Multicenter	single-country	OTHER	FALSE	FALSE	Other	FALSE	No safety results posted	No safety results posted	TRUE	ND	ND	ND	ND	ND	ND	ND	ND	TRUE	FALSE	FALSE	FALSE	FALSE	FALSE	FALSE	FALSE
262	NCT00437541	FALSE	First posted date	The Impact of Insulating Domestic Houses on the Health of Occupants: an Intervention Study	2007-02-21	2007	Completed	4000	NA	>100	NA	NA	Randomized	Parallel Assignment	Not Applicable	FALSE	Prevention	NA	NA	NA	NA	NA	8	Multicenter	single-country	OTHER	FALSE	FALSE	Other	FALSE	No safety results posted	No safety results posted	TRUE	ND	ND	ND	ND	ND	ND	ND	ND	FALSE	TRUE	FALSE	FALSE	FALSE	FALSE	FALSE	FALSE
263	NCT00437567	FALSE	First posted date	Prebiotics vs. Placebo in the Prevention of Necrotizing Enterocolitis in Premature Neonates	2007-02-21	2007	Unknown status	260	Anticipated	>100	2	TRUE	Randomized	Single Group Assignment	Phase 2	TRUE	Prevention	TRUE	TRUE	TRUE	TRUE	TRUE	1	Single center	single-country	OTHER	FALSE	FALSE	Other	FALSE	No safety results posted	No safety results posted	FALSE	ND	7	TRUE	FALSE	FALSE	FALSE	FALSE	FALSE	FALSE	FALSE	FALSE	FALSE	FALSE	FALSE	FALSE	TRUE
264	NCT00437814	FALSE	First posted date	Effect of Ketamine (Ketalar) on Intracranial Pressure	2007-02-21	2007	Unknown status	30	NA	<100	NA	NA	Non-Randomized	Single Group Assignment	Not Applicable	FALSE	Treatment	NA	NA	NA	NA	NA	1	Single center	single-country	OTHER	FALSE	FALSE	Other	FALSE	No safety results posted	No safety results posted	TRUE	ND	ND	ND	ND	ND	ND	ND	ND	TRUE	FALSE	FALSE	FALSE	FALSE	FALSE	FALSE	FALSE
265	NCT00438165	FALSE	First posted date	Age 12 Follow-up of Early Preventive Intervention	2007-02-22	2007	Completed	609	Actual	>100	2	TRUE	Randomized	Parallel Assignment	Not Applicable	FALSE	Prevention	TRUE	TRUE	NA	TRUE	TRUE	1	Single center	single-country	OTHER	FALSE	TRUE	NIH	FALSE	No safety results posted	No safety results posted	TRUE	ND	ND	ND	ND	ND	ND	ND	ND	FALSE	FALSE	FALSE	FALSE	FALSE	TRUE	FALSE	FALSE
266	NCT00438217	FALSE	First posted date	Analysis of Genetic and Environmental Parameters Influencing Growth Rate of Precocious Puberty Children	2007-02-22	2007	Unknown status	100	NA	>100	NA	NA	Non-Randomized	Parallel Assignment	Phase 4	FALSE	Prevention	NA	NA	NA	NA	NA	1	Single center	single-country	OTHER	FALSE	FALSE	Other	FALSE	No safety results posted	No safety results posted	FALSE	365	6570	FALSE	FALSE	TRUE	TRUE	TRUE	TRUE	TRUE	FALSE	FALSE	FALSE	FALSE	FALSE	FALSE	FALSE
267	NCT00438282	FALSE	First posted date	Age 6 Test of Home Visits by Nurses vs Paraprofessionals	2007-02-22	2007	Completed	604	Actual	>100	3	TRUE	Randomized	Parallel Assignment	Not Applicable	FALSE	Prevention	TRUE	TRUE	NA	TRUE	TRUE	1	Single center	single-country	OTHER	FALSE	TRUE	NIH	FALSE	No safety results posted	No safety results posted	TRUE	ND	ND	ND	ND	ND	ND	ND	ND	FALSE	FALSE	FALSE	FALSE	FALSE	TRUE	FALSE	FALSE
268	NCT00438334	FALSE	First posted date	Real-World Benefit From Directional Microphone Hearing Aids	2007-02-22	2007	Completed	105	Actual	>100	NA	NA	Randomized	Crossover Assignment	Not Applicable	FALSE	Treatment	NA	NA	NA	NA	NA	1	Single center	single-country	OTHER	FALSE	FALSE	Other	FALSE	No safety results posted	No safety results posted	TRUE	ND	ND	ND	ND	ND	ND	ND	ND	FALSE	TRUE	FALSE	FALSE	FALSE	FALSE	FALSE	FALSE
269	NCT00438477	FALSE	First posted date	A Preliminary Study To Explore Subareolar Injection As The Site For Lymphatic Mapping And Sentinel Lymph Node Biopsy In Patients With Breast Cancer	2007-02-22	2007	Completed	74	Actual	<100	1	FALSE	Non-Randomized	Single Group Assignment	Not Applicable	FALSE	Diagnostic	NA	NA	NA	NA	NA	1	Single center	single-country	OTHER	FALSE	TRUE	NIH	FALSE	No safety results posted	No safety results posted	TRUE	ND	ND	ND	ND	ND	ND	ND	ND	TRUE	FALSE	FALSE	TRUE	TRUE	FALSE	FALSE	FALSE
270	NCT00438516	FALSE	First posted date	Follow-up of Families in Early Preventive Intervention	2007-02-22	2007	Completed	627	Actual	>100	2	TRUE	Randomized	Parallel Assignment	Not Applicable	FALSE	Prevention	TRUE	TRUE	NA	TRUE	TRUE	1	Single center	single-country	NIH	FALSE	TRUE	NIH	FALSE	No safety results posted	No safety results posted	TRUE	ND	ND	ND	ND	ND	ND	ND	ND	FALSE	FALSE	FALSE	FALSE	FALSE	TRUE	FALSE	FALSE
271	NCT00438555	FALSE	First posted date	Randomized, Controlled, Open, Comparative Intervention Study for Obesity Prevention in Children	2007-02-22	2007	Completed	248	Actual	>100	3	NA	Randomized	Parallel Assignment	Not Applicable	FALSE	Prevention	NA	NA	NA	NA	NA	1	Single center	single-country	OTHER	TRUE	FALSE	Industry	FALSE	No safety results posted	No safety results posted	FALSE	1825	3650	FALSE	FALSE	FALSE	TRUE	TRUE	FALSE	FALSE	FALSE	FALSE	FALSE	FALSE	TRUE	FALSE	FALSE
272	NCT00438594	FALSE	First posted date	Age 9 Follow-up of Preventive Intervention	2007-02-22	2007	Completed	584	Actual	>100	3	TRUE	Randomized	Parallel Assignment	Not Applicable	FALSE	Prevention	TRUE	TRUE	NA	TRUE	TRUE	NA	NA	no facilities data	OTHER	FALSE	TRUE	NIH	FALSE	No safety results posted	No safety results posted	TRUE	ND	ND	ND	ND	ND	ND	ND	ND	FALSE	FALSE	FALSE	FALSE	FALSE	TRUE	FALSE	FALSE
273	NCT00438685	FALSE	First posted date	Development of Outpatient MST for Dually Diagnosed Youth	2007-02-22	2007	Completed	40	NA	<100	NA	NA	Randomized	Factorial Assignment	Phase 1	FALSE	Treatment	NA	NA	NA	TRUE	NA	1	Single center	single-country	OTHER	FALSE	TRUE	NIH	FALSE	No safety results posted	No safety results posted	FALSE	4380	6205	FALSE	FALSE	FALSE	FALSE	FALSE	TRUE	FALSE	FALSE	FALSE	FALSE	FALSE	TRUE	FALSE	FALSE
274	NCT00438815	FALSE	First posted date	LEVP2006-1 CHANGE 2 Trial (C1-Inhibitor in Hereditary Angioedema Nanofiltration Generation Evaluating Efficacy): Open-Label Safety/Efficacy Repeat Exposure Study of C1INH-nf (Human) in the Treatment of Acute HAE Attacks	2007-02-22	2007	Completed	113	Actual	>100	1	NA	N/A	Single Group Assignment	Phase 3	FALSE	Treatment	NA	NA	NA	NA	NA	30	Multicenter	single-country	INDUSTRY	TRUE	FALSE	Industry	TRUE	No SAEs	No deaths	TRUE	365	ND	FALSE	FALSE	TRUE	TRUE	TRUE	TRUE	FALSE	FALSE	TRUE	FALSE	FALSE	FALSE	FALSE	FALSE
275	NCT00438919	FALSE	First posted date	The e-SELECT Registry a MULTICENTER POST-MARKET SURVEILLANCE	2007-02-22	2007	Completed	15000	Anticipated	>100	1	TRUE	Non-Randomized	Single Group Assignment	Phase 4	FALSE	Treatment	NA	NA	NA	NA	NA	1	Single center	single-country	INDUSTRY	TRUE	FALSE	Industry	FALSE	No safety results posted	No safety results posted	TRUE	ND	ND	ND	ND	ND	ND	ND	ND	FALSE	TRUE	FALSE	FALSE	FALSE	FALSE	FALSE	FALSE
276	NCT00438958	FALSE	First posted date	A Randomized Multicentre Study Comparing G-CSF Mobilized Peripheral Blood and G-CSF Stimulated Bone Marrow in Patients Undergoing Matched Sibling Transplantation for Hematologic Malignancies	2007-02-22	2007	Completed	230	Anticipated	>100	2	NA	Randomized	NA	Phase 3	FALSE	Treatment	NA	NA	NA	NA	NA	16	Multicenter	multinational	NETWORK	FALSE	TRUE	NIH	FALSE	No safety results posted	No safety results posted	TRUE	5840	23725	FALSE	FALSE	FALSE	FALSE	FALSE	TRUE	FALSE	FALSE	TRUE	TRUE	FALSE	FALSE	FALSE	FALSE
277	NCT00439101	FALSE	First posted date	A Randomized, Double Blind, Placebo-Controlled Trial of Megestrol Acetate as an Appetite Stimulant in Malnourished Children With Cancer	2007-02-23	2007	Completed	26	Actual	<100	2	FALSE	Randomized	Parallel Assignment	Not Applicable	TRUE	Treatment	TRUE	NA	TRUE	NA	TRUE	2	Multicenter	single-country	OTHER	FALSE	FALSE	Other	FALSE	No safety results posted	No safety results posted	FALSE	ND	6570	TRUE	TRUE	TRUE	TRUE	TRUE	TRUE	TRUE	FALSE	FALSE	FALSE	FALSE	FALSE	FALSE	FALSE
278	NCT00439153	FALSE	First posted date	Quality of Surgical Field in Reconstructive Anterior Cruciate Ligament Surgery: Comparison of Tourniquet Cuff Pressure Determined by an Automated Limb Occlusion Pressure Measurement to a Standard Pressure of 300 mm Hg.	2007-02-23	2007	Completed	41	Anticipated	<100	NA	NA	Randomized	Parallel Assignment	Not Applicable	FALSE	Treatment	NA	NA	TRUE	NA	NA	1	Single center	single-country	OTHER	FALSE	FALSE	Other	FALSE	No safety results posted	No safety results posted	FALSE	ND	6570	TRUE	TRUE	TRUE	TRUE	TRUE	TRUE	FALSE	TRUE	FALSE	FALSE	FALSE	FALSE	FALSE	FALSE
279	NCT00439218	FALSE	First posted date	Phase I/IIa Clinical Trial of Sodium Phenylbutyrate in Pediatric Subjects With Type I Spinal Muscular Atrophy	2007-02-23	2007	Terminated	5	Actual	<100	1	TRUE	Non-Randomized	Single Group Assignment	Multiphase	FALSE	Treatment	NA	NA	NA	NA	NA	5	Multicenter	single-country	OTHER	FALSE	TRUE	NIH	TRUE	SAEs reported	No deaths	FALSE	61	1464	FALSE	TRUE	TRUE	TRUE	FALSE	FALSE	TRUE	FALSE	FALSE	FALSE	FALSE	FALSE	FALSE	FALSE
280	NCT00439296	FALSE	First posted date	A Phase I/II Trial of ABT-751 Combined With Dexamethasone, PEG-asparaginase, and Doxorubicin in Relapsed Acute Lymphoblastic Leukemia (ALL)	2007-02-23	2007	Terminated	9	Actual	<100	7	TRUE	Non-Randomized	Sequential Assignment	Multiphase	FALSE	Treatment	NA	NA	NA	NA	NA	5	Multicenter	single-country	OTHER	TRUE	FALSE	Industry	TRUE	SAEs reported	Deaths reported	TRUE	ND	7665	TRUE	TRUE	TRUE	TRUE	TRUE	TRUE	TRUE	FALSE	FALSE	FALSE	FALSE	FALSE	FALSE	FALSE
281	NCT00439361	FALSE	First posted date	Phase-I Study of Bortezomib (VELCADE) Plus ICE (Ifosfamide, Carboplatin, Etoposide) for Patients With Relapsed Classical Hodgkin Lymphoma	2007-02-23	2007	Completed	14	Actual	<100	1	FALSE	N/A	Single Group Assignment	Phase 1	FALSE	Treatment	NA	NA	NA	NA	NA	1	Single center	single-country	OTHER	TRUE	FALSE	Industry	FALSE	No safety results posted	No safety results posted	TRUE	5840	ND	FALSE	FALSE	FALSE	FALSE	FALSE	TRUE	TRUE	FALSE	FALSE	FALSE	FALSE	FALSE	FALSE	FALSE
282	NCT00439374	FALSE	First posted date	A Randomized Trial of 17 Alpha-Hydroxyprogesterone Caproate for Prevention of Preterm Birth in Nulliparous Women With a Short Cervix	2007-02-23	2007	Terminated	657	Actual	>100	2	TRUE	Randomized	Parallel Assignment	Phase 3	TRUE	Prevention	TRUE	TRUE	NA	NA	TRUE	14	Multicenter	single-country	OTHER	FALSE	TRUE	NIH	TRUE	SAEs reported	No deaths	TRUE	ND	ND	ND	ND	ND	ND	ND	ND	TRUE	FALSE	FALSE	FALSE	FALSE	FALSE	FALSE	FALSE
283	NCT00439556	FALSE	First posted date	Bortezomib (Velcade®) and Reduced-Intensity Allogeneic Stem Cell Transplantation for Patients With Lymphoid Malignancies	2007-02-23	2007	Completed	40	Actual	<100	1	FALSE	N/A	Single Group Assignment	Phase 2	FALSE	Treatment	NA	NA	NA	NA	NA	1	Single center	single-country	OTHER	FALSE	TRUE	NIH	TRUE	SAEs reported	Deaths reported	TRUE	ND	25550	TRUE	TRUE	TRUE	TRUE	TRUE	TRUE	TRUE	FALSE	TRUE	TRUE	FALSE	FALSE	FALSE	FALSE
284	NCT00439569	FALSE	First posted date	Phase I/IIa Clinical Trial of Sodium Phenylbutyrate in Pediatric Subjects With Type II/III Spinal Muscular Atrophy	2007-02-23	2007	Terminated	9	Actual	<100	1	TRUE	Non-Randomized	Single Group Assignment	Multiphase	FALSE	Treatment	NA	NA	NA	NA	NA	5	Multicenter	single-country	OTHER	FALSE	TRUE	NIH	TRUE	SAEs reported	No deaths	FALSE	730	4015	FALSE	FALSE	FALSE	TRUE	TRUE	FALSE	TRUE	FALSE	FALSE	FALSE	FALSE	FALSE	FALSE	FALSE
285	NCT00439595	FALSE	First posted date	A Cluster Randomised Trial of Different Methods of Haemoglobin Measurement to Improve Recognition and Treatment of Childhood and Pregnancy-related Anaemia in a Malaria Endemic Area of North East Tanzania.	2007-02-23	2007	Completed	450	Anticipated	>100	3	FALSE	Randomized	Single Group Assignment	Not Applicable	FALSE	Diagnostic	NA	NA	NA	NA	NA	1	Single center	single-country	OTHER	FALSE	FALSE	Other	FALSE	No safety results posted	No safety results posted	FALSE	ND	1825	TRUE	TRUE	TRUE	TRUE	FALSE	FALSE	FALSE	TRUE	FALSE	FALSE	FALSE	FALSE	FALSE	FALSE
286	NCT00439660	FALSE	First posted date	Double-Blind Randomized Placebo-Controlled Dose Escalating Phase Ib/IIa Study to Evaluate the Safety and Immunogenicity of Live Attenuated Oral Rotavirus Vaccine 116E in Healthy Non-Malnourished Infants 8 to 20 Weeks of Age	2007-02-26	2007	Completed	540	Actual	>100	2	NA	Randomized	Parallel Assignment	Multiphase	FALSE	Prevention	TRUE	NA	TRUE	TRUE	TRUE	1	Single center	single-country	INDUSTRY	TRUE	TRUE	Industry	FALSE	No safety results posted	No safety results posted	FALSE	56	140	FALSE	TRUE	FALSE	FALSE	FALSE	FALSE	FALSE	FALSE	TRUE	FALSE	FALSE	FALSE	FALSE	FALSE
287	NCT00439855	FALSE	First posted date	Enoxaparin Versus Unfractionated Heparin in PCI	2007-02-26	2007	Completed	2100	NA	>100	NA	NA	Randomized	Parallel Assignment	Phase 4	FALSE	Treatment	NA	NA	NA	NA	NA	1	Single center	single-country	OTHER	FALSE	FALSE	Other	FALSE	No safety results posted	No safety results posted	TRUE	ND	ND	ND	ND	ND	ND	ND	ND	TRUE	FALSE	FALSE	FALSE	FALSE	FALSE	FALSE	FALSE
288	NCT00439920	FALSE	First posted date	GIMEMA LAL 0496: High-dose Anthracycline in the Induction Regimen for the Treatment of Adult Acute Lymphoblastic Leukemia. A Prospective Multicentric GIMEMA Trial.	2007-02-26	2007	Unknown status	NA	NA	NA	1	FALSE	N/A	Single Group Assignment	Phase 2	FALSE	Treatment	NA	NA	NA	NA	NA	NA	NA	no facilities data	OTHER	FALSE	FALSE	Other	FALSE	No safety results posted	No safety results posted	TRUE	5840	21900	FALSE	FALSE	FALSE	FALSE	FALSE	TRUE	TRUE	FALSE	FALSE	FALSE	FALSE	FALSE	FALSE	FALSE
289	NCT00439933	FALSE	First posted date	Weight Loss in Obese Children and Adolescents and Its Effect on Improvement of Endothelial Dysfunction	2007-02-26	2007	Unknown status	180	Anticipated	>100	NA	NA	Randomized	Parallel Assignment	Not Applicable	FALSE	Prevention	NA	NA	NA	NA	NA	1	Single center	single-country	OTHER	FALSE	FALSE	Other	FALSE	No safety results posted	No safety results posted	FALSE	2555	6205	FALSE	FALSE	FALSE	FALSE	TRUE	TRUE	FALSE	FALSE	FALSE	FALSE	FALSE	TRUE	FALSE	FALSE
290	NCT00439985	FALSE	First posted date	Improving Metabolic Control in Diabetic Young Children	2007-02-26	2007	Terminated	23	Actual	<100	1	FALSE	Randomized	Parallel Assignment	Not Applicable	FALSE	Treatment	NA	NA	NA	NA	NA	1	Single center	single-country	OTHER	FALSE	TRUE	NIH	FALSE	No safety results posted	No safety results posted	FALSE	2555	4015	FALSE	FALSE	FALSE	FALSE	TRUE	FALSE	FALSE	FALSE	FALSE	FALSE	FALSE	TRUE	FALSE	FALSE
291	NCT00439998	FALSE	First posted date	Ultrasound Imaging For Facilitating Labour Epidurals in Obese Parturients	2007-02-26	2007	Completed	54	Actual	<100	NA	FALSE	Non-Randomized	Single Group Assignment	Not Applicable	FALSE	Diagnostic	NA	NA	NA	NA	NA	1	Single center	single-country	OTHER	FALSE	FALSE	Other	FALSE	No safety results posted	No safety results posted	TRUE	ND	ND	ND	ND	ND	ND	ND	ND	FALSE	FALSE	FALSE	TRUE	FALSE	FALSE	FALSE	FALSE
292	NCT00440180	FALSE	First posted date	The Role of Aromatase Inhibitors in the Treatment of Infertility in Obese Male	2007-02-26	2007	Terminated	20	Actual	<100	2	TRUE	Randomized	Parallel Assignment	Phase 3	TRUE	Treatment	TRUE	TRUE	TRUE	TRUE	TRUE	1	Single center	single-country	OTHER	FALSE	FALSE	Other	TRUE	SAEs reported	No deaths	TRUE	5840	29200	FALSE	FALSE	FALSE	FALSE	FALSE	TRUE	TRUE	FALSE	FALSE	FALSE	FALSE	FALSE	FALSE	FALSE
293	NCT00440349	FALSE	First posted date	A Randomised Trial of Prednisone and Tamoxifen in Patients With Idiopathic Retroperitoneal Fibrosis	2007-02-27	2007	Unknown status	38	NA	<100	NA	FALSE	Randomized	Parallel Assignment	Phase 2	FALSE	Treatment	NA	NA	NA	NA	NA	1	Single center	single-country	OTHER	FALSE	FALSE	Other	FALSE	No safety results posted	No safety results posted	TRUE	ND	ND	ND	ND	ND	ND	ND	ND	TRUE	FALSE	FALSE	FALSE	FALSE	FALSE	FALSE	FALSE
294	NCT00440726	FALSE	First posted date	A Study of Bortezomib With Chemotherapy for Relapsed/Refractory Acute Lymphoblastic Leukemia	2007-02-27	2007	Completed	31	Actual	<100	2	TRUE	Non-Randomized	Sequential Assignment	Multiphase	FALSE	Treatment	NA	NA	NA	NA	NA	24	Multicenter	multinational	OTHER	FALSE	FALSE	Other	TRUE	SAEs reported	Deaths reported	TRUE	365	7665	FALSE	FALSE	TRUE	TRUE	TRUE	TRUE	TRUE	FALSE	FALSE	FALSE	FALSE	FALSE	FALSE	FALSE
295	NCT00440804	FALSE	First posted date	Randomized, Double-Blind Study of Ibuprofen L-Lysine Intravenous Solution in Premature Infants for the Early Treatment of Patent Ductus Arteriosus	2007-02-27	2007	Completed	NA	NA	NA	NA	TRUE	Randomized	Parallel Assignment	Phase 3	FALSE	Treatment	NA	NA	NA	NA	NA	NA	NA	no facilities data	INDUSTRY	TRUE	FALSE	Industry	FALSE	No safety results posted	No safety results posted	FALSE	196	238	FALSE	TRUE	FALSE	FALSE	FALSE	FALSE	TRUE	FALSE	FALSE	FALSE	FALSE	FALSE	FALSE	FALSE
296	NCT00440999	FALSE	First posted date	A Phase III Comparative (Double-blind, Double-dummy) Randomised Multicentre Study to Assess the Safety & Efficacy of Oral Pyronaridine Artesunate (180:60 mg) Versus Chloroquine (155 mg) in Children & Adult Patients With Acute Vivax Malaria	2007-02-27	2007	Completed	456	Actual	>100	2	TRUE	Randomized	Parallel Assignment	Phase 3	FALSE	Treatment	NA	TRUE	TRUE	NA	TRUE	5	Multicenter	multinational	OTHER	TRUE	FALSE	Industry	TRUE	SAEs reported	Deaths reported	TRUE	1095	21900	FALSE	FALSE	FALSE	TRUE	TRUE	TRUE	TRUE	FALSE	FALSE	FALSE	FALSE	FALSE	FALSE	FALSE
297	NCT00441012	FALSE	First posted date	A Study in Healthy Infants of the Safety, Tolerability, and Immunogenicity of Haemophilus Influenzae, Type b/Hepatitis B Vaccine Manufactured With a Modified Process	2007-02-27	2007	Completed	546	Actual	>100	2	NA	Randomized	Parallel Assignment	Phase 3	FALSE	Prevention	TRUE	NA	TRUE	NA	TRUE	NA	NA	no facilities data	INDUSTRY	TRUE	FALSE	Industry	TRUE	SAEs reported	No deaths	FALSE	40	80	FALSE	TRUE	FALSE	FALSE	FALSE	FALSE	FALSE	FALSE	TRUE	FALSE	FALSE	FALSE	FALSE	FALSE
298	NCT00441025	FALSE	First posted date	A Phase II Study of Alemtuzumab in Combination With CHOP as First-Line Treatment in Peripheral T-Cell Lymphoma	2007-02-27	2007	Terminated	4	Actual	<100	1	NA	Non-Randomized	Single Group Assignment	Phase 2	FALSE	Treatment	NA	NA	NA	NA	NA	1	Single center	single-country	OTHER	TRUE	FALSE	Industry	FALSE	No safety results posted	No safety results posted	TRUE	5475	23725	FALSE	FALSE	FALSE	FALSE	FALSE	TRUE	TRUE	FALSE	FALSE	FALSE	FALSE	FALSE	FALSE	FALSE
299	NCT00441038	FALSE	First posted date	Controlled Randomized Clinical Trial on the Effect on Low Back Pain Related Disability of Different Health Education Programs for Retired Persons	2007-02-28	2007	Withdrawn	0	Actual	<100	3	TRUE	Randomized	Parallel Assignment	Not Applicable	FALSE	Other	TRUE	NA	TRUE	NA	TRUE	1	Single center	single-country	OTHER	FALSE	FALSE	Other	FALSE	No safety results posted	No safety results posted	TRUE	ND	ND	ND	ND	ND	ND	ND	ND	FALSE	FALSE	FALSE	FALSE	FALSE	TRUE	FALSE	FALSE
300	NCT00441129	FALSE	First posted date	To Assess Whether Type 1 Diabetic Patients Treated With M D I and in Poor Metabolic Control Can Improve Using the Paradigm® Real Time System Compared to Self-Monitoring Blood Glucose and Continuous Subcutaneous Insulin Infusion	2007-02-28	2007	Completed	115	Actual	>100	2	TRUE	Randomized	Parallel Assignment	Not Applicable	FALSE	Treatment	NA	NA	NA	NA	NA	8	Multicenter	single-country	INDUSTRY	TRUE	FALSE	Industry	TRUE	SAEs reported	No deaths	TRUE	730	23725	FALSE	FALSE	FALSE	TRUE	TRUE	TRUE	FALSE	TRUE	FALSE	FALSE	FALSE	FALSE	FALSE	FALSE
301	NCT00441155	FALSE	First posted date	An Extension to a Phase I Multicenter, Dose Escalation Study of Nilotinib in Combination With Imatinib on a Continuous Daily Dosing Schedule in Adult Patients With Imatinib-Resistant Gastrointestinal Stromal Tumors (GIST)	2007-02-28	2007	Completed	14	Actual	<100	2	NA	Non-Randomized	Single Group Assignment	Phase 1	FALSE	Treatment	NA	NA	NA	NA	NA	4	Multicenter	multinational	INDUSTRY	TRUE	FALSE	Industry	FALSE	No safety results posted	No safety results posted	TRUE	ND	ND	ND	ND	ND	ND	ND	ND	TRUE	FALSE	FALSE	FALSE	FALSE	FALSE	FALSE	FALSE
302	NCT00441259	FALSE	First posted date	Randomised, Double Blind, Controlled, Safety, Tolerability and Immunogenicity Phase II Trial of ChimeriVax™-JE and Japanese Encephalitis Inactivated Mouse Brain Vaccine in Children of Descending Age.	2007-02-28	2007	Completed	96	Actual	<100	2	TRUE	Randomized	Parallel Assignment	Phase 2	FALSE	Prevention	TRUE	TRUE	TRUE	TRUE	TRUE	3	Multicenter	single-country	INDUSTRY	TRUE	FALSE	Industry	TRUE	No SAEs	No deaths	FALSE	274.5	3650	FALSE	TRUE	TRUE	TRUE	TRUE	FALSE	FALSE	FALSE	TRUE	FALSE	FALSE	FALSE	FALSE	FALSE
303	NCT00441285	FALSE	First posted date	Antiparasitic Therapy for Neurocysticercosis: Phase II/III Study on Safety and Efficacy of Combined Treatment With Praziquantel and Albendazole	2007-02-28	2007	Completed	156	Actual	>100	3	TRUE	Randomized	Parallel Assignment	Multiphase	FALSE	Treatment	TRUE	TRUE	TRUE	TRUE	TRUE	5	Multicenter	single-country	OTHER	FALSE	TRUE	NIH	TRUE	SAEs reported	No deaths	TRUE	5840	23725	FALSE	FALSE	FALSE	FALSE	FALSE	TRUE	TRUE	FALSE	FALSE	FALSE	FALSE	FALSE	FALSE	FALSE
304	NCT00441415	FALSE	First posted date	Efficacy and Safety of Fixed Combination Adapalene 0.1% / Benzoyl Peroxide 2.5% Gel Compared to Clindamycin 0.1% / Benzoyl Peroxide 5% Gel in the Treatment of Acne Vulgaris	2007-02-28	2007	Completed	272	Actual	>100	NA	NA	Randomized	Parallel Assignment	Phase 3	FALSE	Treatment	NA	NA	NA	NA	NA	4	Multicenter	single-country	INDUSTRY	TRUE	FALSE	Industry	FALSE	No safety results posted	No safety results posted	TRUE	4380	12775	FALSE	FALSE	FALSE	FALSE	FALSE	TRUE	TRUE	FALSE	FALSE	FALSE	FALSE	FALSE	FALSE	FALSE
305	NCT00441441	FALSE	First posted date	A Randomized, Double-blind, Parallel Group Study Evaluating the Safety of Fluticasone Propionate/Salmeterol 100/50mcg HFA (2 Inhalations of 50/25mcg) Twice Daily Compared With Fluticasone Propionate 100mcg HFA (2 Inhalations of 50mcg) Twice Daily in Subjects 4-11 Years of Age With Persistent Asthma	2007-03-01	2007	Completed	351	Actual	>100	2	FALSE	Randomized	Parallel Assignment	Phase 3	FALSE	Treatment	TRUE	TRUE	TRUE	TRUE	TRUE	55	Multicenter	multinational	INDUSTRY	TRUE	FALSE	Industry	TRUE	SAEs reported	No deaths	FALSE	1460	4015	FALSE	FALSE	FALSE	TRUE	TRUE	FALSE	TRUE	FALSE	FALSE	FALSE	FALSE	FALSE	FALSE	FALSE
306	NCT00441506	FALSE	First posted date	Effects of Daily Interruption of Sedatives in Critically Ill Children	2007-03-01	2007	Completed	30	Actual	<100	NA	FALSE	Randomized	Parallel Assignment	Not Applicable	FALSE	Treatment	NA	NA	NA	NA	NA	1	Single center	single-country	OTHER	FALSE	FALSE	Other	FALSE	No safety results posted	No safety results posted	FALSE	ND	4380	TRUE	TRUE	TRUE	TRUE	TRUE	FALSE	TRUE	FALSE	FALSE	FALSE	FALSE	FALSE	FALSE	FALSE
307	NCT00441649	FALSE	First posted date	Methylphenidate Treatment of ADHD in Children With Tourette Syndrome	2007-03-01	2007	Completed	71	NA	<100	NA	NA	Non-Randomized	Single Group Assignment	Not Applicable	FALSE	Treatment	NA	NA	NA	NA	NA	NA	NA	no facilities data	OTHER	FALSE	TRUE	NIH	FALSE	No safety results posted	No safety results posted	FALSE	2190	4380	FALSE	FALSE	FALSE	FALSE	TRUE	FALSE	TRUE	FALSE	FALSE	FALSE	FALSE	FALSE	FALSE	FALSE
308	NCT00441896	FALSE	First posted date	A Double-blind, Placebo-controlled, Dose-ranging Clinical Study to Evaluate the Safety, Tolerability, and Antiepileptic Activity of Ganaxolone in Treatment of Patients With Infantile Spasms	2007-03-01	2007	Completed	56	Actual	<100	2	TRUE	Randomized	Crossover Assignment	Phase 2	TRUE	Treatment	TRUE	TRUE	TRUE	TRUE	TRUE	15	Multicenter	single-country	INDUSTRY	TRUE	FALSE	Industry	FALSE	No safety results posted	No safety results posted	FALSE	122	732	FALSE	TRUE	TRUE	TRUE	FALSE	FALSE	TRUE	FALSE	FALSE	FALSE	FALSE	FALSE	FALSE	FALSE
309	NCT00441974	FALSE	First posted date	A 48-week Multi-centre, Open-label, Local Phase IV Study to Demonstrate the Efficacy and Safety of Adefovir Dipivoxil Tablets (10mg) in Chinese Subjects With Compensated Chronic Hepatitis B	2007-03-01	2007	Completed	1470	Actual	>100	1	NA	Non-Randomized	Single Group Assignment	Phase 4	FALSE	Treatment	NA	NA	NA	NA	NA	25	Multicenter	single-country	INDUSTRY	TRUE	FALSE	Industry	TRUE	SAEs reported	No deaths	TRUE	5840	23725	FALSE	FALSE	FALSE	FALSE	FALSE	TRUE	TRUE	FALSE	FALSE	FALSE	FALSE	FALSE	FALSE	FALSE
310	NCT00442013	FALSE	First posted date	Phase III: The Study of Acid Reflux in Children With Asthma	2007-03-01	2007	Completed	306	Actual	>100	2	TRUE	Randomized	Parallel Assignment	Phase 4	TRUE	Treatment	TRUE	NA	TRUE	TRUE	TRUE	20	Multicenter	single-country	OTHER	FALSE	TRUE	NIH	TRUE	SAEs reported	No deaths	FALSE	2190	6205	FALSE	FALSE	FALSE	FALSE	TRUE	TRUE	TRUE	FALSE	FALSE	FALSE	FALSE	FALSE	FALSE	FALSE
311	NCT00442039	FALSE	First posted date	Pediatric Pharmacokinetic and Tolerability Study of Lithium for the Treatment of Pediatric Mania Followed by an Open Label Long Term Safety Period, Discontinuation Phase, and Restabilization Period.	2007-03-01	2007	Completed	61	Actual	<100	4	TRUE	Randomized	Parallel Assignment	Phase 2	TRUE	Treatment	NA	NA	NA	NA	NA	1	Single center	single-country	NIH	FALSE	TRUE	NIH	FALSE	No safety results posted	No safety results posted	FALSE	2555	6205	FALSE	FALSE	FALSE	FALSE	TRUE	TRUE	TRUE	FALSE	FALSE	FALSE	FALSE	FALSE	FALSE	FALSE
312	NCT00442078	FALSE	First posted date	Evaluation of the Efficacy on Urinary Continence and Quality of Life of the Sub-urethral Tape I-STOP® Using the Transobturator and Perineal Route on Male Incontinent After Radical Prostatectomy.	2007-03-01	2007	Completed	50	Actual	<100	NA	FALSE	Non-Randomized	Single Group Assignment	Phase 4	FALSE	Treatment	NA	NA	NA	NA	NA	1	Single center	single-country	INDUSTRY	TRUE	FALSE	Industry	FALSE	No safety results posted	No safety results posted	TRUE	ND	ND	ND	ND	ND	ND	ND	ND	FALSE	TRUE	FALSE	FALSE	FALSE	FALSE	FALSE	FALSE
313	NCT00442104	FALSE	First posted date	An Open-label Clinical Study to Evaluate the Safety and Antiepileptic Activity of Ganaxolone in Treatment of Patients Diagnosed With Infantile Spasms.	2007-03-01	2007	Terminated	54	Actual	<100	1	FALSE	Non-Randomized	Single Group Assignment	Phase 2	FALSE	Treatment	NA	NA	NA	NA	NA	14	Multicenter	single-country	INDUSTRY	TRUE	FALSE	Industry	FALSE	No safety results posted	No safety results posted	FALSE	122	732	FALSE	TRUE	TRUE	TRUE	FALSE	FALSE	TRUE	FALSE	FALSE	FALSE	FALSE	FALSE	FALSE	FALSE
314	NCT00442117	FALSE	First posted date	A Comparison of Mometasone Furoate DPI Versus Budesonide DPI in Mild Persistent and Moderate Persistent Asthmatic Patients	2007-03-01	2007	Completed	180	Actual	>100	2	FALSE	Randomized	Parallel Assignment	Phase 3	FALSE	Treatment	NA	NA	NA	NA	NA	NA	NA	no facilities data	INDUSTRY	TRUE	FALSE	Industry	TRUE	SAEs reported	No deaths	TRUE	4380	ND	FALSE	FALSE	FALSE	FALSE	FALSE	TRUE	TRUE	FALSE	FALSE	FALSE	FALSE	FALSE	FALSE	FALSE
315	NCT00442338	FALSE	First posted date	MK-476 IV Formulation Phase III Open Label Exploratory Comparative Study - Acute Exacerbations of Asthma -	2007-03-01	2007	Completed	91	Actual	<100	3	NA	Randomized	Parallel Assignment	Phase 3	FALSE	Treatment	NA	NA	NA	NA	NA	NA	NA	no facilities data	INDUSTRY	TRUE	FALSE	Industry	TRUE	SAEs reported	No deaths	TRUE	5475	27375	FALSE	FALSE	FALSE	FALSE	FALSE	TRUE	TRUE	FALSE	FALSE	FALSE	FALSE	FALSE	FALSE	FALSE
316	NCT00442403	FALSE	First posted date	Etude de l'Activite (Efficacite et Tolerance) de l'Association de la Chloroquine Avec la Dehydroepiandrosterone-Sulfate (Dheas) Dans le Traitement de l'Acces Palustre Simple A Plasmodium Falciparum	2007-03-01	2007	Suspended	200	NA	>100	NA	FALSE	Randomized	Parallel Assignment	Phase 3	FALSE	Treatment	NA	NA	NA	NA	NA	1	Single center	single-country	OTHER	FALSE	FALSE	Other	FALSE	No safety results posted	No safety results posted	TRUE	5475	ND	FALSE	FALSE	FALSE	FALSE	FALSE	TRUE	TRUE	FALSE	FALSE	FALSE	FALSE	FALSE	FALSE	FALSE
317	NCT00442442	FALSE	First posted date	Clinical Evaluation of Mosquito Coils to Control Malaria in China	2007-03-02	2007	Unknown status	8000	Anticipated	>100	4	FALSE	Randomized	Crossover Assignment	Phase 3	FALSE	Prevention	NA	NA	NA	TRUE	NA	1	Single center	single-country	OTHER	FALSE	FALSE	Other	FALSE	No safety results posted	No safety results posted	TRUE	2190	ND	FALSE	FALSE	FALSE	FALSE	TRUE	TRUE	FALSE	TRUE	FALSE	FALSE	FALSE	FALSE	FALSE	FALSE
318	NCT00442494	FALSE	First posted date	Feasibility of Corticosteroid in the Prevention of Atrial Fibrillation After Cardiac Surgery: A Prospective, Double-Blind Randomized Multicenter Trial	2007-03-02	2007	Terminated	1	Actual	<100	1	FALSE	Randomized	Parallel Assignment	Not Applicable	FALSE	NA	NA	NA	NA	NA	NA	NA	NA	no facilities data	OTHER	FALSE	FALSE	Other	FALSE	No safety results posted	No safety results posted	TRUE	ND	ND	ND	ND	ND	ND	ND	ND	TRUE	FALSE	FALSE	FALSE	FALSE	FALSE	FALSE	FALSE
319	NCT00442559	FALSE	First posted date	Korean Study of "Real-World" Montelukast Use in Mild Asthmatic Children With Concomitant Allergic Rhinitis	2007-03-02	2007	Completed	191	Actual	>100	2	NA	Randomized	Parallel Assignment	Phase 4	FALSE	Treatment	NA	NA	NA	NA	NA	NA	NA	no facilities data	INDUSTRY	TRUE	FALSE	Industry	TRUE	SAEs reported	No deaths	FALSE	730	5110	FALSE	FALSE	FALSE	TRUE	TRUE	TRUE	TRUE	FALSE	FALSE	FALSE	FALSE	FALSE	FALSE	FALSE
320	NCT00442663	FALSE	First posted date	Randomized Trial of Transcervical Foley Catheter With and Without Extra-Amniotic Saline Infusion for Labor Induction	2007-03-02	2007	Completed	170	NA	>100	NA	FALSE	Randomized	Single Group Assignment	Not Applicable	FALSE	Treatment	NA	NA	NA	NA	NA	4	Multicenter	single-country	OTHER	FALSE	FALSE	Other	FALSE	No safety results posted	No safety results posted	TRUE	5475	16425	FALSE	FALSE	FALSE	FALSE	FALSE	TRUE	FALSE	TRUE	FALSE	FALSE	FALSE	FALSE	FALSE	FALSE
321	NCT00442767	FALSE	First posted date	Reducing Postprandial Hyperglycemia With Adjuvant Premeal Pramlintide and Postmeal Insulin in Children With Type 1 Diabetes Mellitus.	2007-03-02	2007	Completed	8	Actual	<100	2	TRUE	Non-Randomized	Crossover Assignment	Phase 4	FALSE	Treatment	NA	NA	NA	NA	NA	1	Single center	single-country	OTHER	TRUE	FALSE	Industry	TRUE	No SAEs	No deaths	TRUE	4380	7665	FALSE	FALSE	FALSE	FALSE	FALSE	TRUE	TRUE	FALSE	FALSE	FALSE	FALSE	FALSE	FALSE	FALSE
322	NCT00442962	FALSE	First posted date	The Effect of Prior Short Course Combination Antiretroviral Therapy Administered for the Prevention of Mother-to-Child Transmission (pMTCT) of HIV-1 on Subsequent Treatment Efficacy in Treatment-"Nearly Naive" Participants	2007-03-05	2007	Completed	54	Actual	<100	1	TRUE	Non-Randomized	Single Group Assignment	Phase 4	FALSE	Treatment	NA	NA	NA	NA	NA	9	Multicenter	multinational	NETWORK	FALSE	TRUE	NIH	TRUE	SAEs reported	No deaths	TRUE	5840	ND	FALSE	FALSE	FALSE	FALSE	FALSE	TRUE	TRUE	FALSE	FALSE	FALSE	FALSE	FALSE	FALSE	FALSE
323	NCT00443001	FALSE	First posted date	Noninvasive Blood Pressure Monitor Evaluation Including Performance During Dysrhythmias	2007-03-05	2007	Completed	40	Anticipated	<100	NA	TRUE	Non-Randomized	Crossover Assignment	Not Applicable	FALSE	Diagnostic	NA	NA	NA	NA	NA	1	Single center	single-country	INDUSTRY	TRUE	FALSE	Industry	FALSE	No safety results posted	No safety results posted	TRUE	ND	ND	ND	ND	ND	ND	ND	ND	FALSE	TRUE	FALSE	FALSE	FALSE	FALSE	FALSE	FALSE
324	NCT00443105	FALSE	First posted date	NA	2007-03-05	2007	Unknown status	NA	NA	NA	NA	FALSE	Non-Randomized	Single Group Assignment	Phase 2	FALSE	Treatment	NA	NA	NA	NA	NA	1	Single center	single-country	OTHER_GOV	FALSE	FALSE	Other	FALSE	No safety results posted	No safety results posted	TRUE	1825	ND	FALSE	FALSE	FALSE	TRUE	TRUE	TRUE	TRUE	FALSE	FALSE	FALSE	FALSE	FALSE	FALSE	FALSE
325	NCT00443118	FALSE	First posted date	NEWBORN VENTILATION IN THE DELIVERY ROOM: CAN IT BE IMPROVED WITH A T-PIECE RESUSCITATOR? Multicenter Cross-over Cluster Randomized Controlled Trial	2007-03-05	2007	Completed	1032	Actual	>100	3	TRUE	Randomized	Parallel Assignment	Phase 3	FALSE	Treatment	NA	NA	NA	NA	NA	11	Multicenter	multinational	OTHER	FALSE	FALSE	Other	TRUE	SAEs reported	No deaths	FALSE	ND	0.00138889	TRUE	FALSE	FALSE	FALSE	FALSE	FALSE	FALSE	TRUE	FALSE	FALSE	FALSE	FALSE	FALSE	FALSE
326	NCT00443196	FALSE	First posted date	Application of the Microculture Kinetic (MiCK) Assay for Apoptosis to Testing Drug Sensitivity of Ovarian, Fallopian and Primary Peritoneal Adenocarcinomas	2007-03-05	2007	Completed	150	Anticipated	>100	1	NA	Non-Randomized	Single Group Assignment	Multiphase	FALSE	Treatment	NA	NA	NA	NA	NA	1	Single center	single-country	INDUSTRY	TRUE	FALSE	Industry	FALSE	No safety results posted	No safety results posted	TRUE	ND	ND	ND	ND	ND	ND	ND	ND	FALSE	FALSE	FALSE	TRUE	FALSE	FALSE	FALSE	FALSE
327	NCT00443365	FALSE	First posted date	NA	2007-03-06	2007	Unknown status	100	Anticipated	>100	2	NA	Randomized	Parallel Assignment	Not Applicable	FALSE	Treatment	NA	NA	NA	NA	NA	1	Single center	single-country	OTHER	FALSE	FALSE	Other	FALSE	No safety results posted	No safety results posted	TRUE	ND	ND	ND	ND	ND	ND	ND	ND	FALSE	FALSE	FALSE	TRUE	FALSE	FALSE	FALSE	FALSE
328	NCT00443430	FALSE	First posted date	Trial of Early Aggressive Therapy in Juvenile Idiopathic Arthritis (TREAT in JIA)	2007-03-06	2007	Completed	85	Actual	<100	2	TRUE	Randomized	Parallel Assignment	Phase 4	FALSE	Treatment	TRUE	TRUE	TRUE	NA	TRUE	15	Multicenter	single-country	OTHER	TRUE	TRUE	NIH	TRUE	SAEs reported	No deaths	FALSE	730	6205	FALSE	FALSE	FALSE	TRUE	TRUE	TRUE	TRUE	FALSE	FALSE	FALSE	FALSE	FALSE	FALSE	FALSE
329	NCT00443508	FALSE	First posted date	Reduction or Discontinuation of Calcineurine Inhibitors With Conversion to Everolimus-Based Immunosuppresion to Alleviate Chronic Allograft Nephropathy (CAN) in Kidney Transplant Recipients: A Prospective Randomized Study	2007-03-06	2007	Unknown status	60	NA	<100	NA	FALSE	Randomized	Parallel Assignment	Phase 4	FALSE	Treatment	NA	NA	NA	NA	NA	1	Single center	single-country	OTHER	TRUE	FALSE	Industry	FALSE	No safety results posted	No safety results posted	TRUE	ND	ND	ND	ND	ND	ND	ND	ND	TRUE	FALSE	FALSE	FALSE	FALSE	FALSE	FALSE	FALSE
330	NCT00443599	FALSE	First posted date	Maintaining Normal Blood Sugar Levels in Children Undergoing Heart Surgery to Reduce the Risk of Infections and Improve Recovery (The SPECS Study)	2007-03-06	2007	Completed	989	Actual	>100	2	TRUE	Randomized	Parallel Assignment	Not Applicable	FALSE	Treatment	NA	NA	NA	NA	NA	2	Multicenter	single-country	OTHER	FALSE	TRUE	NIH	TRUE	SAEs reported	No deaths	FALSE	ND	1098	TRUE	TRUE	TRUE	TRUE	FALSE	FALSE	TRUE	FALSE	FALSE	FALSE	FALSE	FALSE	FALSE	FALSE
331	NCT00443638	FALSE	First posted date	Longitudinal Follow Up of Subjects Enrolled in Randomized Trials of Prenatal and Infancy Home Visitation	2007-03-06	2007	Completed	320	Actual	>100	3	TRUE	Randomized	Parallel Assignment	Not Applicable	FALSE	Prevention	TRUE	TRUE	NA	TRUE	TRUE	1	Single center	single-country	OTHER	FALSE	FALSE	Other	FALSE	No safety results posted	No safety results posted	TRUE	ND	ND	ND	ND	ND	ND	ND	ND	FALSE	FALSE	FALSE	FALSE	FALSE	TRUE	FALSE	FALSE
332	NCT00443820	FALSE	First posted date	A Randomized, Double-blind, Vehicle-controlled, Multicenter, Parallel Group Study to Assess the Efficacy, Safety, and Tolerability of Topical Terbinafine Hydrogen Chloride (HCl) Formulation for 24 or 48 Weeks of Treatment in Patients With Mild to Moderate Toenail Onychomycosis	2007-03-06	2007	Completed	526	Actual	>100	4	FALSE	Randomized	Parallel Assignment	Phase 3	FALSE	Treatment	TRUE	NA	TRUE	NA	TRUE	23	Multicenter	multinational	INDUSTRY	TRUE	FALSE	Industry	TRUE	SAEs reported	No deaths	TRUE	4380	27375	FALSE	FALSE	FALSE	FALSE	FALSE	TRUE	TRUE	FALSE	FALSE	FALSE	FALSE	FALSE	FALSE	FALSE
333	NCT00443846	FALSE	First posted date	An Open-label, Randomised, Comparative, Multi-centre Study of the Immunogenicity and Safety of the Concomitant Use of a Live Pentavalent Rotavirus Vaccine (RotaTeq®) and a Meningococcal Group C Conjugate (MCC) Vaccine in Healthy Infants	2007-03-06	2007	Completed	247	Actual	>100	2	FALSE	Randomized	Parallel Assignment	Phase 3	FALSE	Prevention	NA	NA	NA	NA	NA	NA	NA	no facilities data	INDUSTRY	TRUE	FALSE	Industry	TRUE	SAEs reported	No deaths	FALSE	42	55	FALSE	TRUE	FALSE	FALSE	FALSE	FALSE	FALSE	FALSE	TRUE	FALSE	FALSE	FALSE	FALSE	FALSE
334	NCT00443898	FALSE	First posted date	A Randomized, Double-blind, Vehicle-controlled, Multicenter, Parallel Group Study to Assess the Efficacy, Safety, and Tolerability of Topical Terbinafine Hydrogen Chloride (HCl) Formulation for 24 or 48 Weeks of Treatment in Patients With Mild to Moderate Toenail Onychomycosis	2007-03-07	2007	Completed	518	Actual	>100	4	FALSE	Randomized	Parallel Assignment	Phase 3	FALSE	Treatment	TRUE	NA	TRUE	NA	TRUE	22	Multicenter	multinational	INDUSTRY	TRUE	FALSE	Industry	TRUE	SAEs reported	No deaths	TRUE	4380	27375	FALSE	FALSE	FALSE	FALSE	FALSE	TRUE	TRUE	FALSE	FALSE	FALSE	FALSE	FALSE	FALSE	FALSE
335	NCT00444106	FALSE	First posted date	An Open-label, Randomized, Single-center, Parallel Group Study of the Effects of Artemether-lumefantrine (Coartem®) Atovaquone-proguanil (Malarone®) and Artesunate-mefloquine on Auditory Function Following the Treatment of Acute Uncomplicated Plasmodium Falciparum Malaria in Patients 12 Years of Age or Older	2007-03-07	2007	Completed	265	Actual	>100	3	NA	Randomized	Parallel Assignment	Phase 4	FALSE	Treatment	NA	NA	NA	NA	NA	1	Single center	single-country	INDUSTRY	TRUE	FALSE	Industry	TRUE	SAEs reported	No deaths	TRUE	4380	ND	FALSE	FALSE	FALSE	FALSE	FALSE	TRUE	TRUE	FALSE	FALSE	FALSE	FALSE	FALSE	FALSE	FALSE
336	NCT00444171	FALSE	First posted date	Randomized Controlled Trial to Evaluate Blood Glucose Control by the Model Predictive Control Algorithm With Variable Sampling Rate (eMPC) vs. Routine Glucose Management Protocol in Peri- and Postoperative Period in Cardiac Surgery Patients	2007-03-07	2007	Completed	60	NA	<100	NA	FALSE	Randomized	Parallel Assignment	Not Applicable	FALSE	Treatment	NA	NA	NA	NA	NA	1	Single center	single-country	OTHER	FALSE	FALSE	Other	FALSE	No safety results posted	No safety results posted	TRUE	ND	ND	ND	ND	ND	ND	ND	ND	FALSE	FALSE	FALSE	TRUE	FALSE	FALSE	FALSE	FALSE
337	NCT00444197	FALSE	First posted date	NA	2007-03-07	2007	Completed	198	NA	>100	NA	FALSE	Randomized	Parallel Assignment	Phase 2	FALSE	Prevention	NA	NA	NA	NA	NA	2	Multicenter	single-country	OTHER	FALSE	FALSE	Other	FALSE	No safety results posted	No safety results posted	FALSE	3285	5475	FALSE	FALSE	FALSE	FALSE	TRUE	TRUE	FALSE	FALSE	FALSE	FALSE	FALSE	TRUE	FALSE	FALSE
338	NCT00444431	FALSE	First posted date	Ureteropelvic Junction Obstruction in Early Childhood: Comparison of Surgical Therapy and Surveillance in Children With Scintigraphically Prooved Obstruction. A Prospective, Randomized, Controlled Multi-Center Study	2007-03-07	2007	Unknown status	240	NA	>100	NA	TRUE	Randomized	Parallel Assignment	Not Applicable	FALSE	Treatment	NA	NA	NA	NA	NA	2	Multicenter	single-country	OTHER	FALSE	FALSE	Other	FALSE	No safety results posted	No safety results posted	FALSE	122	183	FALSE	TRUE	FALSE	FALSE	FALSE	FALSE	FALSE	FALSE	FALSE	TRUE	FALSE	FALSE	FALSE	FALSE
339	NCT00444457	FALSE	First posted date	A Phase 3, Randomized, Active-Controlled, Double-blind Trial Evaluating the Safety, Tolerability, and Immunogenicity of Three Lots of 13-valent Pneumococcal Conjugate Vaccine in Healthy Infants Given With Routine Pediatric Vaccinations in the United States	2007-03-07	2007	Completed	1712	Actual	>100	4	NA	Randomized	Parallel Assignment	Phase 3	FALSE	Prevention	TRUE	NA	TRUE	NA	TRUE	78	Multicenter	single-country	INDUSTRY	TRUE	FALSE	Industry	TRUE	SAEs reported	No deaths	FALSE	42	98	FALSE	TRUE	FALSE	FALSE	FALSE	FALSE	FALSE	FALSE	TRUE	FALSE	FALSE	FALSE	FALSE	FALSE
340	NCT00444574	FALSE	First posted date	A Phase III, Randomized, Double-Blind, Multi-Center, Parallel-Group, Placebo-Controlled, Dose Optimization Study, Designed to Evaluate the Safety and Efficacy of Methylphenidate Transdermal System (MTS) vs. CONCERTA® in Pediatric Patients Aged 6-12 With Attention-Deficit/Hyperactivity Disorder (ADHD)	2007-03-08	2007	Completed	282	Actual	>100	3	FALSE	Randomized	Parallel Assignment	Phase 3	TRUE	Treatment	TRUE	TRUE	TRUE	TRUE	TRUE	NA	NA	no facilities data	INDUSTRY	TRUE	FALSE	Industry	FALSE	No safety results posted	No safety results posted	FALSE	2190	4380	FALSE	FALSE	FALSE	FALSE	TRUE	FALSE	TRUE	FALSE	FALSE	FALSE	FALSE	FALSE	FALSE	FALSE
341	NCT00444756	FALSE	First posted date	Jet Injection of 1% Buffered Lidocaine Versus Topical ELA-Max for Anesthesia Prior to Peripheral Intravenous Catheterization in Children	2007-03-08	2007	Completed	70	NA	<100	NA	TRUE	Randomized	Single Group Assignment	Phase 4	FALSE	Treatment	NA	NA	NA	NA	NA	1	Single center	single-country	OTHER	FALSE	FALSE	Other	FALSE	No safety results posted	No safety results posted	FALSE	2920	5475	FALSE	FALSE	FALSE	FALSE	TRUE	TRUE	FALSE	FALSE	FALSE	TRUE	FALSE	FALSE	FALSE	FALSE
342	NCT00444951	FALSE	First posted date	Evaluation of the Response to a Single Dose of Menactra® in Adolescents Aged 16 to 19 Years Who Previously Received One Dose of Quadrivalent (A, C, Y, W 135) and at Least One Dose of Bivalent (A, C) Meningococcal Polysaccharide Vaccine in Saudi Arabia.	2007-03-08	2007	Completed	450	Actual	>100	3	FALSE	Randomized	Parallel Assignment	Phase 3	FALSE	Prevention	TRUE	TRUE	TRUE	TRUE	TRUE	7	Multicenter	single-country	INDUSTRY	TRUE	FALSE	Industry	TRUE	SAEs reported	No deaths	TRUE	5840	6935	FALSE	FALSE	FALSE	FALSE	FALSE	TRUE	FALSE	FALSE	TRUE	FALSE	FALSE	FALSE	FALSE	FALSE
343	NCT00444964	FALSE	First posted date	Growth Hormone Use in Adults With Prader-Willi Syndrome	2007-03-08	2007	Completed	11	Actual	<100	1	TRUE	N/A	Single Group Assignment	Phase 3	FALSE	Diagnostic	NA	NA	NA	NA	NA	1	Single center	single-country	OTHER	FALSE	FALSE	Other	TRUE	SAEs reported	No deaths	TRUE	5840	21900	FALSE	FALSE	FALSE	FALSE	FALSE	TRUE	TRUE	FALSE	FALSE	FALSE	FALSE	FALSE	FALSE	FALSE
344	NCT00445107	FALSE	First posted date	An Open Label, Observational Study to Assess The Efficacy, Safety and Tolerability of Added Singulair in Persistent Asthma Patients With or Without Allergic Rhinitis and Long Acting B-Agonist	2007-03-08	2007	Completed	198	Actual	>100	NA	NA	Non-Randomized	Single Group Assignment	Phase 3	FALSE	Treatment	NA	NA	NA	NA	NA	NA	NA	no facilities data	INDUSTRY	TRUE	FALSE	Industry	FALSE	No safety results posted	No safety results posted	TRUE	5475	29200	FALSE	FALSE	FALSE	FALSE	FALSE	TRUE	TRUE	FALSE	FALSE	FALSE	FALSE	FALSE	FALSE	FALSE
345	NCT00445120	FALSE	First posted date	Multicenter, Randomised, Double Masked, Controlled Studies on the Efficacy of Lactobacillus Rhamnosus GG Treatment in Preventing Vernal Keratoconjunctivitis VKC) Relapses.	2007-03-08	2007	Completed	48	Anticipated	<100	2	FALSE	Randomized	Crossover Assignment	Multiphase	TRUE	Prevention	TRUE	TRUE	TRUE	TRUE	TRUE	3	Multicenter	single-country	OTHER	FALSE	FALSE	Other	FALSE	No safety results posted	No safety results posted	FALSE	1825	5840	FALSE	FALSE	FALSE	TRUE	TRUE	TRUE	TRUE	FALSE	FALSE	FALSE	FALSE	FALSE	FALSE	FALSE
346	NCT00445146	FALSE	First posted date	A Phase 2, Open-Label, Multicenter Study of the Safety of Ritonavir-Boosted GS-9137 (GS-9137/r) Administered in Combination With Other Antiretroviral Agents for the Treatment of HIV-1 Infected Subjects	2007-03-08	2007	Completed	192	Actual	>100	1	FALSE	N/A	Single Group Assignment	Phase 2	FALSE	Treatment	NA	NA	NA	NA	NA	48	Multicenter	multinational	INDUSTRY	TRUE	FALSE	Industry	TRUE	SAEs reported	No deaths	TRUE	ND	ND	ND	ND	ND	ND	ND	ND	TRUE	FALSE	FALSE	FALSE	FALSE	FALSE	FALSE	FALSE
347	NCT00445185	FALSE	First posted date	A Study to Evaluate the Persistence of Anti-HBs Antibodies at Months 12, 24 and 36 in Pre-dialysis or Dialysis Patients Who Have Received a Primary Vaccination Course of Either Henogen's HBV Vaccine, HB-AS02V or GSK Biological's Fendrix™	2007-03-08	2007	Completed	102	Anticipated	>100	2	FALSE	Randomized	Parallel Assignment	Phase 3	FALSE	Prevention	NA	NA	NA	NA	NA	23	Multicenter	multinational	INDUSTRY	TRUE	FALSE	Industry	FALSE	No safety results posted	No safety results posted	TRUE	5840	ND	FALSE	FALSE	FALSE	FALSE	FALSE	TRUE	FALSE	FALSE	TRUE	FALSE	FALSE	FALSE	FALSE	FALSE
348	NCT00445224	FALSE	First posted date	Comparison of Early Hip Strengthening to Early Quadriceps Strengthening in the Treatment of Females With Patellofemoral Pain	2007-03-08	2007	Completed	33	Actual	<100	2	FALSE	Randomized	Crossover Assignment	Not Applicable	FALSE	Treatment	TRUE	NA	NA	NA	TRUE	1	Single center	single-country	OTHER	FALSE	FALSE	Other	TRUE	No SAEs	No deaths	TRUE	5475	12775	FALSE	FALSE	FALSE	FALSE	FALSE	TRUE	FALSE	FALSE	FALSE	FALSE	FALSE	FALSE	FALSE	FALSE
349	NCT00445432	FALSE	First posted date	A Multi-Center, Randomized, Double-blind, Placebo-controlled Study of Adalimumab for the Maintenance of Clinical Remission in Japanese Subjects With Crohn's Disease	2007-03-09	2007	Completed	82	Actual	<100	3	NA	Randomized	Parallel Assignment	Multiphase	FALSE	Treatment	TRUE	TRUE	TRUE	TRUE	TRUE	29	Multicenter	single-country	INDUSTRY	TRUE	FALSE	Industry	TRUE	SAEs reported	No deaths	TRUE	5475	27375	FALSE	FALSE	FALSE	FALSE	FALSE	TRUE	FALSE	FALSE	TRUE	FALSE	FALSE	FALSE	FALSE	FALSE
350	NCT00445471	FALSE	First posted date	NA	2007-03-09	2007	Terminated	45	Actual	<100	2	FALSE	Non-Randomized	Parallel Assignment	Not Applicable	FALSE	Treatment	NA	NA	NA	NA	NA	1	Single center	single-country	OTHER	FALSE	FALSE	Other	FALSE	No safety results posted	No safety results posted	FALSE	730	1825	FALSE	FALSE	FALSE	TRUE	FALSE	FALSE	FALSE	FALSE	FALSE	FALSE	FALSE	TRUE	FALSE	FALSE
351	NCT00445575	FALSE	First posted date	Effect of Risedronate on Bone Morbidity in Fibrous Dysplasia of Bone	2007-03-09	2007	Completed	80	Actual	<100	4	TRUE	Randomized	Parallel Assignment	Multiphase	TRUE	Treatment	TRUE	TRUE	TRUE	TRUE	TRUE	8	Multicenter	multinational	OTHER_GOV	FALSE	FALSE	Other	FALSE	No safety results posted	No safety results posted	TRUE	2920	ND	FALSE	FALSE	FALSE	FALSE	TRUE	TRUE	TRUE	FALSE	FALSE	FALSE	FALSE	FALSE	FALSE	FALSE
352	NCT00445744	FALSE	First posted date	Cyclophosphamide Followed by Intravenous Busulfan as Conditioning for Hematopoietic Cell Transplantation in Patients With Myelofibrosis, Acute Myeloid Leukemia, or Myelodysplastic Syndrome.	2007-03-09	2007	Completed	52	Actual	<100	1	TRUE	N/A	Single Group Assignment	Not Applicable	FALSE	Treatment	NA	NA	NA	NA	NA	1	Single center	single-country	OTHER	FALSE	TRUE	NIH	TRUE	SAEs reported	Deaths reported	TRUE	ND	23725	TRUE	TRUE	TRUE	TRUE	TRUE	TRUE	TRUE	FALSE	FALSE	TRUE	FALSE	FALSE	TRUE	FALSE
353	NCT00445796	FALSE	First posted date	Randomised, Comparative Study of the Efficacy and Safety of Arsucam® Administered as a Single Daily Intake Versus Two Daily Intakes in the Treatment of Plasmodium Falciparum Malaria Attack	2007-03-09	2007	Completed	300	NA	>100	NA	NA	Randomized	Parallel Assignment	Phase 4	FALSE	Treatment	NA	NA	NA	NA	NA	2	Multicenter	multinational	INDUSTRY	TRUE	FALSE	Industry	FALSE	No safety results posted	No safety results posted	TRUE	ND	ND	ND	ND	ND	ND	ND	ND	TRUE	FALSE	FALSE	FALSE	FALSE	FALSE	FALSE	FALSE
354	NCT00445874	FALSE	First posted date	A Multi-Center, Randomized, Double-Masked, Placebo-Controlled Evaluation of the Efficacy and Safety of an Anti-Allergy Drug With a Contact Lens as Compared to Placebo in the Prevention of Allergic Conjunctivitis in a Population of Allergic Contact Lens Wearers	2007-03-09	2007	Completed	120	Anticipated	>100	NA	FALSE	Randomized	Parallel Assignment	Phase 3	FALSE	NA	NA	NA	NA	NA	NA	7	Multicenter	single-country	INDUSTRY	TRUE	FALSE	Industry	FALSE	No safety results posted	No safety results posted	TRUE	2920	ND	FALSE	FALSE	FALSE	FALSE	TRUE	TRUE	TRUE	FALSE	FALSE	FALSE	FALSE	FALSE	FALSE	FALSE
355	NCT00445939	FALSE	First posted date	A Multi-Center, Randomized, Double-blind, Placebo-controlled Study of Adalimumab for the Induction of Clinical Remission in Japanese Subjects With Crohn's Disease	2007-03-09	2007	Completed	90	Actual	<100	3	NA	Randomized	Parallel Assignment	Multiphase	FALSE	Treatment	TRUE	TRUE	TRUE	TRUE	TRUE	18	Multicenter	single-country	INDUSTRY	TRUE	FALSE	Industry	TRUE	SAEs reported	No deaths	TRUE	5475	27375	FALSE	FALSE	FALSE	FALSE	FALSE	TRUE	FALSE	FALSE	TRUE	FALSE	FALSE	FALSE	FALSE	FALSE
356	NCT00445965	FALSE	First posted date	Phase II Study of Intrathecal I-3F8 in Patients With GD2-Expressing Central Nervous System and Leptomeningeal Neoplasms	2007-03-09	2007	Active, not recruiting	78	Actual	<100	1	NA	N/A	Single Group Assignment	Phase 2	FALSE	Treatment	NA	NA	NA	NA	NA	1	Single center	single-country	OTHER	FALSE	FALSE	Other	FALSE	No safety results posted	No safety results posted	TRUE	ND	ND	ND	ND	ND	ND	ND	ND	FALSE	FALSE	FALSE	FALSE	TRUE	FALSE	TRUE	FALSE
357	NCT00445978	FALSE	First posted date	A Phase 2a, Multicenter, Open-label, Dose-escalation Study to Evaluate the Safety, Tolerability, and Efficacy of 6R-BH4 in Subjects With Sickle Cell Disease	2007-03-09	2007	Completed	32	Actual	<100	1	FALSE	N/A	Sequential Assignment	Phase 2	FALSE	Treatment	NA	NA	NA	NA	NA	12	Multicenter	single-country	INDUSTRY	TRUE	FALSE	Industry	TRUE	SAEs reported	No deaths	TRUE	5475	ND	FALSE	FALSE	FALSE	FALSE	FALSE	TRUE	TRUE	FALSE	FALSE	FALSE	FALSE	FALSE	FALSE	FALSE
358	NCT00446043	FALSE	First posted date	A Long-term Safety and Efficacy Study of a Fixed Combination of Adapalene 0.1% and Benzoyl Peroxide 2.5% (Adapalene and Benzoyl Peroxide Topical Gel) Gel in Subjects With Acne Vulgaris	2007-03-12	2007	Completed	452	NA	>100	NA	NA	Non-Randomized	Single Group Assignment	Phase 3	FALSE	Treatment	NA	NA	NA	NA	NA	1	Single center	single-country	INDUSTRY	TRUE	FALSE	Industry	FALSE	No safety results posted	No safety results posted	TRUE	4380	ND	FALSE	FALSE	FALSE	FALSE	FALSE	TRUE	TRUE	FALSE	FALSE	FALSE	FALSE	FALSE	FALSE	FALSE
359	NCT00446056	FALSE	First posted date	Montelukast, on Pediatric Bronchial Asthma in Multicenter Comparative Double-Blind Clinical Study (Phase IV) With Ketotifen Fumarate	2007-03-12	2007	Completed	188	Actual	>100	NA	NA	Randomized	Parallel Assignment	Phase 4	FALSE	Treatment	NA	NA	NA	NA	NA	NA	NA	no facilities data	INDUSTRY	TRUE	FALSE	Industry	FALSE	No safety results posted	No safety results posted	FALSE	2190	5110	FALSE	FALSE	FALSE	FALSE	TRUE	TRUE	TRUE	FALSE	FALSE	FALSE	FALSE	FALSE	FALSE	FALSE
360	NCT00446186	FALSE	First posted date	Mk0476 Phase II Dose Finding Study -Allergic Rhinitis-	2007-03-12	2007	Completed	945	Actual	>100	NA	NA	Randomized	Parallel Assignment	Phase 2	FALSE	Treatment	TRUE	NA	TRUE	NA	TRUE	NA	NA	no facilities data	INDUSTRY	TRUE	FALSE	Industry	FALSE	No safety results posted	No safety results posted	TRUE	5475	23725	FALSE	FALSE	FALSE	FALSE	FALSE	TRUE	TRUE	FALSE	FALSE	FALSE	FALSE	FALSE	FALSE	FALSE
361	NCT00446238	FALSE	First posted date	Treatment of Depressed Adolescents With Physical Illness	2007-03-12	2007	Completed	41	Actual	<100	2	TRUE	Randomized	Parallel Assignment	Not Applicable	FALSE	Treatment	NA	NA	NA	NA	NA	2	Multicenter	single-country	OTHER	FALSE	TRUE	NIH	FALSE	No safety results posted	No safety results posted	FALSE	4015	6205	FALSE	FALSE	FALSE	FALSE	TRUE	TRUE	FALSE	FALSE	FALSE	FALSE	FALSE	TRUE	FALSE	FALSE
362	NCT00446433	FALSE	First posted date	A Multicenter, Randomized, Double-Blind, Placebo-Controlled,Parallel-Group Study to Evaluate the Safety and Efficacy of CC-5013 in the Treatment of Adolescents and Adults With Moderately Severe Crohn's Disease	2007-03-12	2007	Completed	90	NA	<100	NA	NA	Randomized	Parallel Assignment	Phase 2	FALSE	Treatment	NA	NA	NA	NA	NA	20	Multicenter	multinational	INDUSTRY	TRUE	FALSE	Industry	FALSE	No safety results posted	No safety results posted	TRUE	4380	27375	FALSE	FALSE	FALSE	FALSE	FALSE	TRUE	TRUE	FALSE	FALSE	FALSE	FALSE	FALSE	FALSE	FALSE
363	NCT00446511	FALSE	First posted date	An Extension to Study Protocol CVAL489K2302 to Evaluate the Long Term Safety, Tolerability and Efficacy of Valsartan in Children 6 to 17 Years of Age With Hypertension, Versus Enalapril Treatment for 14 Weeks, or Combined With Enalapril Versus Enalapril for 66 Weeks in Chronic Kidney Disease Patients.	2007-03-13	2007	Completed	250	Actual	>100	4	FALSE	Randomized	Parallel Assignment	Phase 3	FALSE	Treatment	TRUE	TRUE	TRUE	NA	TRUE	9	Multicenter	multinational	INDUSTRY	TRUE	FALSE	Industry	TRUE	SAEs reported	No deaths	FALSE	2190	6205	FALSE	FALSE	FALSE	FALSE	TRUE	TRUE	TRUE	FALSE	FALSE	FALSE	FALSE	FALSE	FALSE	FALSE
364	NCT00446537	FALSE	First posted date	NA	2007-03-13	2007	Unknown status	NA	NA	NA	NA	TRUE	Randomized	Crossover Assignment	Phase 1	FALSE	NA	NA	NA	NA	NA	NA	1	Single center	single-country	OTHER	FALSE	FALSE	Other	FALSE	No safety results posted	No safety results posted	TRUE	4380	18250	FALSE	FALSE	FALSE	FALSE	FALSE	TRUE	FALSE	FALSE	FALSE	TRUE	FALSE	FALSE	FALSE	FALSE
365	NCT00446628	FALSE	First posted date	Pittsburgh Influenza Prevention Project	2007-03-13	2007	Completed	3360	Actual	>100	2	TRUE	Randomized	Parallel Assignment	Not Applicable	FALSE	Prevention	NA	NA	NA	NA	NA	1	Single center	single-country	FED	FALSE	FALSE	Other	FALSE	No safety results posted	No safety results posted	TRUE	183	ND	FALSE	TRUE	TRUE	TRUE	TRUE	TRUE	FALSE	FALSE	FALSE	FALSE	FALSE	TRUE	FALSE	FALSE
366	NCT00446680	FALSE	First posted date	Long Term Administration of Inhaled Dry Powder Mannitol In Cystic Fibrosis - A Safety and Efficacy Study	2007-03-13	2007	Completed	340	Anticipated	>100	2	TRUE	Randomized	Parallel Assignment	Phase 3	TRUE	Treatment	TRUE	TRUE	TRUE	TRUE	TRUE	29	Multicenter	multinational	INDUSTRY	TRUE	FALSE	Industry	FALSE	No safety results posted	No safety results posted	TRUE	2190	ND	FALSE	FALSE	FALSE	FALSE	TRUE	TRUE	TRUE	FALSE	FALSE	FALSE	FALSE	FALSE	FALSE	FALSE
367	NCT00446758	FALSE	First posted date	Trial of Zinc and HIV Progression in Children	2007-03-13	2007	Completed	440	Actual	>100	2	FALSE	Randomized	Parallel Assignment	Phase 3	TRUE	Treatment	TRUE	TRUE	TRUE	TRUE	TRUE	1	Single center	single-country	OTHER	FALSE	FALSE	Other	FALSE	No safety results posted	No safety results posted	FALSE	42	1830	FALSE	TRUE	TRUE	TRUE	FALSE	FALSE	FALSE	FALSE	FALSE	FALSE	FALSE	FALSE	FALSE	TRUE
368	NCT00446875	FALSE	First posted date	Efficacy of Oral Sucrose and Maternal Contact During Routine Immunizations in Postnatal Infants	2007-03-13	2007	Completed	98	Actual	<100	2	TRUE	Randomized	Parallel Assignment	Not Applicable	TRUE	Treatment	TRUE	NA	TRUE	NA	TRUE	1	Single center	single-country	OTHER	FALSE	FALSE	Other	FALSE	No safety results posted	No safety results posted	FALSE	91.5	335.5	FALSE	TRUE	FALSE	FALSE	FALSE	FALSE	FALSE	FALSE	FALSE	FALSE	FALSE	FALSE	FALSE	FALSE
369	NCT00446901	FALSE	First posted date	Selenium and Prostate Cancer: Clinical Trial on Availability to Prostate Tissue and Effects on Gene Expression	2007-03-13	2007	Completed	60	Anticipated	<100	2	FALSE	Randomized	Parallel Assignment	Not Applicable	TRUE	Prevention	TRUE	TRUE	TRUE	TRUE	TRUE	2	Multicenter	single-country	OTHER	FALSE	FALSE	Other	FALSE	No safety results posted	No safety results posted	TRUE	ND	ND	ND	ND	ND	ND	ND	ND	FALSE	FALSE	FALSE	FALSE	FALSE	FALSE	FALSE	TRUE
370	NCT00446953	FALSE	First posted date	Interest in Programming Caesarean Section at 38 Weeks of Pregnancy With Antenatal Betamethasone to Prevent Neonatal Respiratory Distress and to Avoid Emergency Caesarean Section Before Planned Date.	2007-03-13	2007	Completed	200	Actual	>100	2	FALSE	Randomized	Parallel Assignment	Phase 4	TRUE	Prevention	NA	NA	NA	NA	NA	5	Multicenter	single-country	OTHER	FALSE	FALSE	Other	FALSE	No safety results posted	No safety results posted	TRUE	ND	ND	ND	ND	ND	ND	ND	ND	TRUE	FALSE	FALSE	FALSE	FALSE	FALSE	FALSE	FALSE
371	NCT00447161	FALSE	First posted date	Bacillus Clausii in Preventing Antibiotic-Associated Diarrhea Among Filipino Infant and Children: A Multi-Center, Randomized, Open-Label Controlled (Treatment vs No Treatment) Clinical Trial of Efficacy and Safety	2007-03-14	2007	Completed	323	Actual	>100	2	NA	Randomized	Crossover Assignment	Phase 4	TRUE	Treatment	NA	NA	NA	NA	NA	1	Single center	single-country	INDUSTRY	TRUE	FALSE	Industry	FALSE	No safety results posted	No safety results posted	FALSE	183	4380	FALSE	TRUE	TRUE	TRUE	TRUE	FALSE	TRUE	FALSE	FALSE	FALSE	FALSE	FALSE	FALSE	FALSE
372	NCT00447278	FALSE	First posted date	A Randomized, Controlled, Open-Label Study of the Long-Term Impact on Functioning Using Atomoxetine Hydrochloride Compared to Other Early Standard Care in the Treatment of Attention-Deficit/Hyperactivity Disorder in Treatment-Naïve Children and Adolescents	2007-03-14	2007	Completed	399	Actual	>100	2	NA	Randomized	Parallel Assignment	Phase 3	FALSE	Treatment	NA	NA	NA	NA	NA	35	Multicenter	multinational	INDUSTRY	TRUE	FALSE	Industry	TRUE	SAEs reported	No deaths	FALSE	2190	5840	FALSE	FALSE	FALSE	FALSE	TRUE	TRUE	TRUE	FALSE	FALSE	FALSE	FALSE	FALSE	FALSE	FALSE
373	NCT00447291	FALSE	First posted date	Evaluation of the Safety and Efficacy of Omega-3 Fish Oil Dietary Supplementation in Biometric Measurement, Lipid Profile, Serum Markers for Inflammation, and Insulin Resistance in Overweight Children and Adolescents	2007-03-14	2007	Terminated	60	Actual	<100	NA	FALSE	Randomized	Parallel Assignment	Phase 3	FALSE	Supportive Care	TRUE	TRUE	TRUE	NA	TRUE	1	Single center	single-country	INDUSTRY	TRUE	FALSE	Industry	FALSE	No safety results posted	No safety results posted	FALSE	2920	6570	FALSE	FALSE	FALSE	FALSE	TRUE	TRUE	TRUE	FALSE	FALSE	FALSE	FALSE	TRUE	FALSE	FALSE
374	NCT00447525	FALSE	First posted date	Comparison of the Immunogenicity and Safety of a Combined Adsorbed Low Dose Diphtheria, Tetanus and Inactivated Poliomyelitis Vaccine (REVAXIS®) With a Combined Diphtheria, Tetanus and Inactivated Poliomyelitis Vaccine (DT Polio®) When Given as a Booster Dose at 6 Years of Age	2007-03-14	2007	Completed	760	Actual	>100	2	NA	Randomized	Parallel Assignment	Phase 3	FALSE	Prevention	NA	NA	NA	NA	NA	64	Multicenter	single-country	INDUSTRY	TRUE	FALSE	Industry	FALSE	No safety results posted	No safety results posted	FALSE	2190	2190	FALSE	FALSE	FALSE	TRUE	FALSE	FALSE	FALSE	FALSE	TRUE	FALSE	FALSE	FALSE	FALSE	FALSE
375	NCT00447590	FALSE	First posted date	NA	2007-03-15	2007	Completed	153	Actual	>100	1	NA	N/A	Single Group Assignment	Not Applicable	FALSE	Treatment	NA	NA	NA	NA	NA	1	Single center	single-country	INDUSTRY	TRUE	FALSE	Industry	TRUE	SAEs reported	No deaths	FALSE	5110	6205	FALSE	FALSE	FALSE	FALSE	FALSE	TRUE	FALSE	TRUE	FALSE	FALSE	FALSE	FALSE	FALSE	FALSE
376	NCT00447603	FALSE	First posted date	A Randomized, Double-Blind, Active Comparator Study to Evaluate the Antihypertensive Efficacy and Safety of Losartan/HCTZ Combination as Compared to Losartan Monotherapy in Pediatric Patients With Essential Hypertension	2007-03-15	2007	Terminated	40	Actual	<100	4	FALSE	Randomized	Parallel Assignment	Phase 3	FALSE	Treatment	TRUE	NA	TRUE	NA	TRUE	NA	NA	no facilities data	INDUSTRY	TRUE	FALSE	Industry	TRUE	No SAEs	No deaths	FALSE	2190	6205	FALSE	FALSE	FALSE	FALSE	TRUE	TRUE	TRUE	FALSE	FALSE	FALSE	FALSE	FALSE	FALSE	FALSE
377	NCT00447694	FALSE	First posted date	An Open Label Trial Evaluating Cardiac T2* in Beta-thalassemia Patients on Deferasirox (ICL670) Treatment for 18 Months	2007-03-15	2007	Completed	30	Actual	<100	1	NA	N/A	Single Group Assignment	Phase 2	FALSE	Treatment	NA	NA	NA	NA	NA	3	Multicenter	single-country	INDUSTRY	TRUE	FALSE	Industry	TRUE	SAEs reported	No deaths	TRUE	3650	ND	FALSE	FALSE	FALSE	FALSE	TRUE	TRUE	TRUE	FALSE	FALSE	FALSE	FALSE	FALSE	FALSE	FALSE
378	NCT00447824	FALSE	First posted date	Pain Detection and Interception in Neonates During Blood Sampling	2007-03-15	2007	Unknown status	160	NA	>100	NA	TRUE	Randomized	Parallel Assignment	Not Applicable	FALSE	Treatment	NA	NA	NA	NA	NA	1	Single center	single-country	OTHER_GOV	FALSE	FALSE	Other	FALSE	No safety results posted	No safety results posted	FALSE	217	252	FALSE	TRUE	FALSE	FALSE	FALSE	FALSE	FALSE	FALSE	FALSE	TRUE	FALSE	FALSE	FALSE	FALSE
379	NCT00447837	FALSE	First posted date	A Phase 2, Double-Blind, Placebo-Controlled, Multi-Center, Randomized Study Evaluating the Safety and Efficacy of SPRC-AB01, Tobramycin Solution for Nasal Inhalation, in Post-Surgical Subjects With Chronic Sinusitis	2007-03-15	2007	Completed	180	Actual	>100	3	FALSE	Randomized	Parallel Assignment	Phase 2	TRUE	Treatment	TRUE	TRUE	TRUE	TRUE	TRUE	43	Multicenter	single-country	INDUSTRY	TRUE	FALSE	Industry	FALSE	No safety results posted	No safety results posted	TRUE	5840	ND	FALSE	FALSE	FALSE	FALSE	FALSE	TRUE	TRUE	FALSE	FALSE	FALSE	FALSE	FALSE	FALSE	FALSE
380	NCT00448019	FALSE	First posted date	Fludarabine, Cyclophosphamide, Rituximab and Bevacizumab in the Treatment of Relapsed Chronic Lymphocytic Leukemia	2007-03-15	2007	Completed	64	Actual	<100	1	FALSE	N/A	Single Group Assignment	Phase 2	FALSE	Treatment	NA	NA	NA	NA	NA	1	Single center	single-country	OTHER	TRUE	FALSE	Industry	TRUE	SAEs reported	No deaths	TRUE	ND	ND	ND	ND	ND	ND	ND	ND	TRUE	FALSE	FALSE	FALSE	FALSE	FALSE	FALSE	FALSE
381	NCT00448201	FALSE	First posted date	Allogeneic Hematopoietic Cell Transplantation for Patients With Hematologic Disorders Who Are Ineligible or Inappropriate for Treatment With a More Intensive Therapeutic Regimen	2007-03-16	2007	Completed	71	Actual	<100	4	TRUE	Non-Randomized	Single Group Assignment	Phase 2	FALSE	Treatment	NA	NA	NA	NA	NA	1	Single center	single-country	OTHER	FALSE	TRUE	NIH	TRUE	SAEs reported	Deaths reported	TRUE	3650	ND	FALSE	FALSE	FALSE	FALSE	TRUE	TRUE	TRUE	FALSE	TRUE	TRUE	FALSE	FALSE	FALSE	FALSE
382	NCT00448227	FALSE	First posted date	A Multicenter, Open-label, Single-arm Study to Evaluate the Single-dose Pharmacokinetics, Acceptability and Safety of Famciclovir Oral Pediatric Formulation in Infants 1 Month to Less Than 1 Year of Age With Herpes Simplex Virus Infections	2007-03-16	2007	Completed	18	Actual	<100	1	FALSE	Non-Randomized	Single Group Assignment	Phase 2	FALSE	Treatment	NA	NA	NA	NA	NA	6	Multicenter	single-country	INDUSTRY	TRUE	FALSE	Industry	TRUE	SAEs reported	No deaths	FALSE	30.5	365	FALSE	TRUE	FALSE	FALSE	FALSE	FALSE	TRUE	FALSE	FALSE	FALSE	FALSE	FALSE	FALSE	FALSE
383	NCT00448435	FALSE	First posted date	A Study to Compare GW815SF HFA MDI With Concomitant Treatment With Salmeterol Xinafoate DPI Plus Fluticasone Propionate DPI and to Assess Long-term Safety of GW815SF HFA MDI	2007-03-16	2007	Completed	51	Actual	<100	3	NA	Randomized	Crossover Assignment	Phase 3	FALSE	Treatment	NA	NA	NA	NA	NA	8	Multicenter	single-country	INDUSTRY	TRUE	FALSE	Industry	TRUE	No SAEs	No deaths	FALSE	1825	5110	FALSE	FALSE	FALSE	TRUE	TRUE	TRUE	TRUE	FALSE	FALSE	FALSE	FALSE	FALSE	FALSE	FALSE
384	NCT00448448	FALSE	First posted date	Bracing in Adolescent Idiopathic Scoliosis Trial (BrAIST)	2007-03-16	2007	Terminated	383	Actual	>100	2	TRUE	Randomized	Parallel Assignment	Not Applicable	FALSE	Treatment	NA	NA	NA	TRUE	NA	25	Multicenter	multinational	OTHER	FALSE	TRUE	NIH	TRUE	SAEs reported	No deaths	FALSE	3650	5475	FALSE	FALSE	FALSE	FALSE	TRUE	TRUE	FALSE	TRUE	FALSE	FALSE	FALSE	FALSE	FALSE	FALSE
385	NCT00448539	FALSE	First posted date	An Open-Label Extension Study of Rufinamide Given as Adjunctive Therapy in Patients With Refractory Partial Seizures	2007-03-19	2007	Terminated	286	Actual	>100	2	FALSE	Non-Randomized	Single Group Assignment	Phase 3	FALSE	Treatment	NA	NA	NA	NA	NA	27	Multicenter	single-country	INDUSTRY	TRUE	FALSE	Industry	TRUE	SAEs reported	No deaths	TRUE	4380	29200	FALSE	FALSE	FALSE	FALSE	FALSE	TRUE	TRUE	FALSE	FALSE	FALSE	FALSE	FALSE	FALSE	FALSE
386	NCT00448773	FALSE	First posted date	Effectiveness of Selected Non-pharmaceutical Interventions in Reducing Influenza-like Illness Among University Students	2007-03-19	2007	Completed	3000	Anticipated	>100	NA	NA	Randomized	Parallel Assignment	Phase 4	FALSE	Prevention	NA	NA	NA	NA	NA	1	Single center	single-country	FED	FALSE	FALSE	Other	FALSE	No safety results posted	No safety results posted	TRUE	6205	ND	FALSE	FALSE	FALSE	FALSE	FALSE	TRUE	FALSE	FALSE	FALSE	FALSE	FALSE	TRUE	FALSE	FALSE
387	NCT00448916	FALSE	First posted date	A 12-month Open-label Extension Study Evaluating The Safety And Tolerability Of Flexible Doses Of Pregabalin In Pediatric Patients With Partial Onset Seizures	2007-03-19	2007	Completed	54	Actual	<100	1	FALSE	Non-Randomized	Single Group Assignment	Phase 3	FALSE	Treatment	NA	NA	NA	NA	NA	18	Multicenter	multinational	INDUSTRY	TRUE	FALSE	Industry	TRUE	SAEs reported	No deaths	FALSE	30.5	5840	FALSE	TRUE	TRUE	TRUE	TRUE	TRUE	TRUE	FALSE	FALSE	FALSE	FALSE	FALSE	FALSE	FALSE
388	NCT00448981	FALSE	First posted date	Stopping URIs and Flu in the Family: The Stuffy Trial	2007-03-19	2007	Completed	2788	Actual	>100	NA	TRUE	Randomized	Factorial Assignment	Not Applicable	FALSE	Prevention	NA	NA	NA	NA	NA	1	Single center	single-country	FED	FALSE	FALSE	Other	FALSE	No safety results posted	No safety results posted	TRUE	ND	ND	ND	ND	ND	ND	ND	ND	FALSE	TRUE	FALSE	FALSE	FALSE	TRUE	FALSE	FALSE
389	NCT00449046	FALSE	First posted date	Clinical Assessment of GW815SF Salmeterol/Fluticasone Propionate (HFA MDI) in Pediatric Patients With Bronchial Asthma -A Long Term (24-week) Study-	2007-03-19	2007	Completed	40	Actual	<100	NA	NA	Non-Randomized	Single Group Assignment	Phase 3	FALSE	Treatment	NA	NA	NA	NA	NA	3	Multicenter	single-country	INDUSTRY	TRUE	FALSE	Industry	TRUE	SAEs reported	No deaths	FALSE	1825	5110	FALSE	FALSE	FALSE	TRUE	TRUE	TRUE	TRUE	FALSE	FALSE	FALSE	FALSE	FALSE	FALSE	FALSE
390	NCT00449072	FALSE	First posted date	A Randomized, Multicenter, Double-blind, Placebo-controlled, Parallel Group Study of the 12 Month Effect of Treatment With Once Daily Triamcinolone Acetonide (NASACORT® AQ Nasal Spray 110 μg) on the Growth Velocity of Children, 3 to 9 Years of Age, With Perennial Allergic Rhinitis (PAR)	2007-03-19	2007	Completed	299	Actual	>100	2	NA	Randomized	Parallel Assignment	Phase 4	FALSE	Treatment	TRUE	NA	TRUE	NA	TRUE	1	Single center	single-country	INDUSTRY	TRUE	FALSE	Industry	TRUE	SAEs reported	No deaths	FALSE	1095	3285	FALSE	FALSE	FALSE	TRUE	TRUE	FALSE	TRUE	FALSE	FALSE	FALSE	FALSE	FALSE	FALSE	FALSE
391	NCT00449319	FALSE	First posted date	AML Treatment in Untreated Adult Patients According to EORTC-GIMEMA Protocols AML8 and AML10	2007-03-20	2007	Unknown status	NA	NA	NA	NA	FALSE	Non-Randomized	Single Group Assignment	Not Applicable	FALSE	Other	NA	NA	NA	NA	NA	36	Multicenter	single-country	OTHER	FALSE	FALSE	Other	FALSE	No safety results posted	No safety results posted	TRUE	5475	22265	FALSE	FALSE	FALSE	FALSE	FALSE	TRUE	TRUE	FALSE	FALSE	TRUE	FALSE	FALSE	FALSE	FALSE
392	NCT00449397	FALSE	First posted date	A Naturalistic, Prospective, Single Centre, Double Blinded, Fixed Dose, Randomised, Four Week Comparison Study Investigating Efficacy, Tolerability and Safety of 200 mg Per Day Versus 400 mg Per Day Quetiapine Fumarate in 200 Drug naïve First Episode Psychosis Patients Aged 15 to 25 Years.	2007-03-20	2007	Completed	150	NA	>100	NA	FALSE	Randomized	Single Group Assignment	Phase 3	FALSE	Treatment	NA	NA	NA	NA	NA	1	Single center	single-country	INDUSTRY	TRUE	FALSE	Industry	FALSE	No safety results posted	No safety results posted	TRUE	5475	9125	FALSE	FALSE	FALSE	FALSE	FALSE	TRUE	TRUE	FALSE	FALSE	FALSE	FALSE	FALSE	FALSE	FALSE
393	NCT00449865	FALSE	First posted date	A Multicenter, Double-Blind, Parallel Group, Placebo Controlled Study of Creatine in Subjects With Treated Parkinson's Disease (PD) Long Term Study (LS-1)	2007-03-21	2007	Terminated	1741	Actual	>100	2	TRUE	Randomized	Parallel Assignment	Phase 3	FALSE	Treatment	TRUE	TRUE	TRUE	TRUE	TRUE	50	Multicenter	multinational	OTHER	FALSE	TRUE	NIH	TRUE	SAEs reported	No deaths	TRUE	ND	ND	ND	ND	ND	ND	ND	ND	TRUE	FALSE	FALSE	FALSE	FALSE	FALSE	FALSE	FALSE
394	NCT00449878	FALSE	First posted date	A Phase III, Randomized, Double-Blind, Placebo-Controlled Clinical Study Evaluating the Efficacy and Safety of ALTU-135 Treatment in Patients With Cystic Fibrosis-Related Exocrine Pancreatic Insufficiency	2007-03-21	2007	Completed	163	Actual	>100	2	TRUE	Randomized	Parallel Assignment	Phase 3	TRUE	Treatment	TRUE	TRUE	TRUE	NA	TRUE	29	Multicenter	single-country	INDUSTRY	TRUE	FALSE	Industry	FALSE	No safety results posted	No safety results posted	TRUE	2555	ND	FALSE	FALSE	FALSE	FALSE	TRUE	TRUE	TRUE	FALSE	FALSE	FALSE	FALSE	FALSE	FALSE	FALSE
395	NCT00449904	FALSE	First posted date	An Open-Label Clinical Study Evaluating the Long-Term Safety of ALTU-135 for the Treatment of Patients With Cystic Fibrosis-Related Exocrine Pancreatic Insufficiency	2007-03-21	2007	Completed	214	Actual	>100	1	TRUE	Randomized	Single Group Assignment	Phase 3	FALSE	Treatment	NA	NA	NA	NA	NA	39	Multicenter	single-country	INDUSTRY	TRUE	FALSE	Industry	FALSE	No safety results posted	No safety results posted	TRUE	2555	ND	FALSE	FALSE	FALSE	FALSE	TRUE	TRUE	TRUE	FALSE	FALSE	FALSE	FALSE	FALSE	FALSE	FALSE
396	NCT00450060	FALSE	First posted date	Postlumbar Puncture Complaints After Lumbar Punctures in Children and Adolescents: Frequency and Impact by Compariosn of Two Needle Designs	2007-03-21	2007	Unknown status	150	NA	>100	NA	FALSE	Randomized	Parallel Assignment	Not Applicable	FALSE	Prevention	NA	NA	NA	NA	NA	2	Multicenter	single-country	OTHER	FALSE	FALSE	Other	FALSE	No safety results posted	No safety results posted	FALSE	1460	6570	FALSE	FALSE	FALSE	TRUE	TRUE	TRUE	FALSE	TRUE	FALSE	FALSE	FALSE	FALSE	FALSE	FALSE
397	NCT00450190	FALSE	First posted date	User Trial on the Use in Common Practice of a New Electronic Auto-injector of Saizen®, the E-Device (Electronic Device), in Children Treated by Recombinant Human Growth Hormone Over a Period of 2 Months	2007-03-22	2007	Completed	20	Actual	<100	1	NA	N/A	Single Group Assignment	Phase 3	FALSE	Treatment	NA	NA	NA	NA	NA	NA	NA	no facilities data	INDUSTRY	TRUE	FALSE	Industry	TRUE	No SAEs	No deaths	TRUE	ND	ND	ND	ND	ND	ND	ND	ND	FALSE	TRUE	FALSE	FALSE	FALSE	FALSE	FALSE	FALSE
398	NCT00450307	FALSE	First posted date	3F8 Antibody Dose Escalation Plus Granulocyte-Macrophage Colony-Stimulating Factor in High-Risk Neuroblastoma: A Phase I Trial	2007-03-22	2007	Completed	32	Actual	<100	1	NA	N/A	Single Group Assignment	Phase 1	FALSE	Treatment	NA	NA	NA	NA	NA	1	Single center	single-country	OTHER	FALSE	TRUE	NIH	FALSE	No safety results posted	No safety results posted	TRUE	ND	7665	TRUE	TRUE	TRUE	TRUE	TRUE	TRUE	FALSE	FALSE	TRUE	FALSE	FALSE	FALSE	FALSE	FALSE
399	NCT00450437	FALSE	First posted date	A Phase 3, Multi-center Study to Evaluate Lot to Lot Consistency, Safety and Immune Response of Novartis Meningococcal ACWY Conjugate Vaccine In US Adolescents and Adults and Compare to the Safety and Immune Response to a Licensed Conjugate Meningococcal ACWY Vaccine	2007-03-22	2007	Completed	3539	Actual	>100	2	TRUE	Randomized	Parallel Assignment	Phase 3	FALSE	Prevention	TRUE	NA	TRUE	NA	TRUE	40	Multicenter	single-country	INDUSTRY	TRUE	FALSE	Industry	TRUE	SAEs reported	No deaths	TRUE	4015	20075	FALSE	FALSE	FALSE	FALSE	TRUE	TRUE	FALSE	FALSE	TRUE	FALSE	FALSE	FALSE	FALSE	FALSE
400	NCT00450450	FALSE	First posted date	A Phase III Randomized Trial of G-CSF Stimulated Bone Marrow vs. Conventional Bone Marrow as a Stem Cell Source In Matched Sibling Donor Transplantation	2007-03-22	2007	Active, not recruiting	27	Actual	<100	2	TRUE	Randomized	Parallel Assignment	Phase 3	FALSE	Treatment	NA	NA	NA	NA	NA	21	Multicenter	single-country	NETWORK	FALSE	TRUE	NIH	TRUE	SAEs reported	No deaths	TRUE	ND	7665	TRUE	TRUE	TRUE	TRUE	TRUE	TRUE	FALSE	FALSE	TRUE	TRUE	FALSE	FALSE	FALSE	FALSE
401	NCT00450606	FALSE	First posted date	NA	2007-03-22	2007	Completed	50	Anticipated	<100	NA	FALSE	Randomized	Parallel Assignment	Not Applicable	FALSE	Treatment	NA	NA	NA	NA	NA	NA	NA	no facilities data	OTHER	FALSE	FALSE	Other	FALSE	No safety results posted	No safety results posted	TRUE	ND	ND	ND	ND	ND	ND	ND	ND	FALSE	FALSE	FALSE	TRUE	FALSE	FALSE	FALSE	FALSE
402	NCT00450684	FALSE	First posted date	Cardiac Resynchronization Therapy in Heart Failure Patients With Congenital Heart Defects	2007-03-22	2007	Completed	55	Actual	<100	2	NA	Randomized	Single Group Assignment	Multiphase	FALSE	Treatment	TRUE	TRUE	TRUE	TRUE	TRUE	16	Multicenter	multinational	OTHER_GOV	FALSE	FALSE	Other	FALSE	No safety results posted	No safety results posted	TRUE	ND	ND	ND	ND	ND	ND	ND	ND	FALSE	TRUE	FALSE	FALSE	FALSE	FALSE	FALSE	FALSE
403	NCT00450827	FALSE	First posted date	Combination of Targeted I -3F8-Mediated Radioimmunotherapy and Bevacizumab in Patients With Relapsed or Refractory Neuroblastoma: A Phase I Study	2007-03-22	2007	Completed	25	Actual	<100	1	NA	N/A	Single Group Assignment	Phase 1	FALSE	Treatment	NA	NA	NA	NA	NA	1	Single center	single-country	OTHER	FALSE	TRUE	NIH	FALSE	No safety results posted	No safety results posted	TRUE	365	ND	FALSE	FALSE	TRUE	TRUE	TRUE	TRUE	FALSE	FALSE	TRUE	TRUE	TRUE	FALSE	FALSE	FALSE
404	NCT00450944	FALSE	First posted date	A Phase I Study of Combination Therapy With Anti-CD19 and Anti-CD22 Immunotoxins (Combotox) in Adults With Refractory/Relapse Acute Lymphoblastic Leukemia	2007-03-22	2007	Completed	10	Actual	<100	1	TRUE	Randomized	Single Group Assignment	Phase 1	FALSE	Treatment	NA	NA	NA	NA	NA	1	Single center	single-country	OTHER	FALSE	TRUE	NIH	FALSE	No safety results posted	No safety results posted	TRUE	6205	43800	FALSE	FALSE	FALSE	FALSE	FALSE	TRUE	FALSE	FALSE	TRUE	FALSE	FALSE	FALSE	FALSE	FALSE
405	NCT00450983	FALSE	First posted date	Transplantation of Haploidentical CD34+ Purified Peripheral Blood Stem Cells With NK-Cell Add-Back Following Conditioning With Total Body Irradiation, Thiotepa, Fludarabine and OKT3	2007-03-22	2007	Terminated	1	Actual	<100	NA	FALSE	NA	NA	Phase 2	FALSE	Treatment	NA	NA	NA	NA	NA	2	Multicenter	single-country	OTHER	FALSE	TRUE	NIH	TRUE	No SAEs	No deaths	TRUE	ND	16425	TRUE	TRUE	TRUE	TRUE	TRUE	TRUE	TRUE	FALSE	TRUE	TRUE	TRUE	FALSE	TRUE	FALSE
406	NCT00451074	FALSE	First posted date	A Six Month Randomized, Clinical Trial of Gentamicin in Duchenne Muscular Dystrophy Subjects With Stop Codon Mutations	2007-03-23	2007	Completed	12	Actual	<100	NA	TRUE	N/A	Single Group Assignment	Phase 1	FALSE	Treatment	NA	NA	NA	NA	NA	3	Multicenter	single-country	OTHER	FALSE	TRUE	NIH	FALSE	No safety results posted	No safety results posted	TRUE	1825	7300	FALSE	FALSE	FALSE	TRUE	TRUE	TRUE	TRUE	FALSE	FALSE	FALSE	FALSE	FALSE	FALSE	FALSE
407	NCT00451087	FALSE	First posted date	Phase 1 Study: Comparison of Electromechanical Delay Phase 2 Study: Research in Viscoelasticity of Tendon Structures Phase 3 Study: Effects of Exercise Training in the Mechanical Properties	2007-03-23	2007	Unknown status	120	Anticipated	>100	2	FALSE	Randomized	Parallel Assignment	Phase 1	FALSE	Treatment	TRUE	NA	NA	NA	TRUE	1	Single center	single-country	OTHER	FALSE	FALSE	Other	FALSE	No safety results posted	No safety results posted	TRUE	ND	17885	TRUE	TRUE	TRUE	TRUE	TRUE	TRUE	FALSE	FALSE	FALSE	TRUE	FALSE	FALSE	FALSE	FALSE
408	NCT00451139	FALSE	First posted date	NA	2007-03-23	2007	Completed	NA	NA	NA	NA	NA	Randomized	Parallel Assignment	Phase 4	FALSE	NA	NA	NA	NA	NA	NA	1	Single center	single-country	OTHER	FALSE	FALSE	Other	FALSE	No safety results posted	No safety results posted	TRUE	1825	ND	FALSE	FALSE	FALSE	TRUE	TRUE	TRUE	TRUE	FALSE	FALSE	FALSE	FALSE	FALSE	FALSE	FALSE
409	NCT00451282	FALSE	First posted date	Stepped Preventive Care to Reduce the Impact of Acute Pediatric Injury	2007-03-23	2007	Completed	290	Actual	>100	2	TRUE	Randomized	Parallel Assignment	Phase 3	FALSE	Prevention	NA	NA	NA	TRUE	NA	1	Single center	single-country	OTHER	FALSE	FALSE	Other	TRUE	No SAEs	No deaths	FALSE	2920	6205	FALSE	FALSE	FALSE	FALSE	TRUE	TRUE	FALSE	FALSE	FALSE	FALSE	FALSE	TRUE	FALSE	FALSE
410	NCT00451308	FALSE	First posted date	Induction of Labor With a Foley Catheter Balloon: A Randomized Trial Comparing Inflation With 30ml and 60ml	2007-03-23	2007	Completed	192	Actual	>100	2	FALSE	Randomized	Parallel Assignment	Phase 4	FALSE	Treatment	TRUE	NA	TRUE	TRUE	TRUE	1	Single center	single-country	OTHER	FALSE	FALSE	Other	FALSE	No safety results posted	No safety results posted	TRUE	ND	ND	ND	ND	ND	ND	ND	ND	FALSE	FALSE	FALSE	TRUE	FALSE	FALSE	FALSE	FALSE
411	NCT00451321	FALSE	First posted date	TRX4 Therapeutic Evaluation of Different Multi-Dose Regimens in Type 1 Diabetes Mellitus (TTEDD)	2007-03-23	2007	Terminated	88	Actual	<100	1	FALSE	Non-Randomized	Single Group Assignment	Phase 2	FALSE	Treatment	NA	NA	NA	NA	NA	17	Multicenter	multinational	INDUSTRY	TRUE	FALSE	Industry	TRUE	SAEs reported	No deaths	TRUE	4380	16425	FALSE	FALSE	FALSE	FALSE	FALSE	TRUE	TRUE	FALSE	FALSE	FALSE	FALSE	FALSE	FALSE	FALSE
412	NCT00451347	FALSE	First posted date	NA	2007-03-23	2007	Unknown status	90	NA	<100	NA	NA	Randomized	Crossover Assignment	Multiphase	FALSE	Treatment	NA	NA	NA	NA	NA	1	Single center	single-country	OTHER	FALSE	FALSE	Other	FALSE	No safety results posted	No safety results posted	TRUE	5840	18250	FALSE	FALSE	FALSE	FALSE	FALSE	TRUE	FALSE	TRUE	FALSE	FALSE	FALSE	FALSE	FALSE	FALSE
413	NCT00451386	FALSE	First posted date	A Prospective, Multicenter, Double-Blind, Randomized, Comparative Study to Evaluate the Safety, Local Tolerability, and Clinical Outcome of Ertapenem Versus Ceftriaxone in Pediatric Patients With Complicated Urinary Tract Infection, Skin and Soft Tissue Infection, or Community-Acquired Pneumonia	2007-03-23	2007	Completed	400	NA	>100	NA	NA	Randomized	Parallel Assignment	Phase 2	FALSE	Treatment	TRUE	NA	TRUE	NA	TRUE	NA	NA	no facilities data	INDUSTRY	TRUE	FALSE	Industry	FALSE	No safety results posted	No safety results posted	FALSE	91.5	6205	FALSE	TRUE	TRUE	TRUE	TRUE	TRUE	TRUE	FALSE	FALSE	FALSE	FALSE	FALSE	FALSE	FALSE
414	NCT00451594	FALSE	First posted date	A Randomized Controlled Multicentre Trial of High Dose Dexamethasone Versus Conventional Dose Prednisolone for Adults With Untreated Idiopathic Thrombocytopenic Purpura	2007-03-23	2007	Completed	157	Actual	>100	NA	TRUE	Randomized	Parallel Assignment	Phase 3	FALSE	Treatment	NA	NA	NA	NA	NA	1	Single center	single-country	NETWORK	FALSE	FALSE	Other	FALSE	No safety results posted	No safety results posted	TRUE	5840	ND	FALSE	FALSE	FALSE	FALSE	FALSE	TRUE	TRUE	FALSE	FALSE	FALSE	FALSE	FALSE	FALSE	FALSE
415	NCT00451698	FALSE	First posted date	Erythropoietin and Pediatric Cardiac Surgery	2007-03-23	2007	Terminated	9	Actual	<100	2	TRUE	Randomized	Parallel Assignment	Not Applicable	TRUE	Prevention	TRUE	TRUE	TRUE	NA	TRUE	1	Single center	single-country	OTHER	FALSE	TRUE	NIH	TRUE	No SAEs	No deaths	FALSE	42	6570	FALSE	TRUE	TRUE	TRUE	TRUE	TRUE	TRUE	FALSE	FALSE	FALSE	FALSE	FALSE	FALSE	FALSE
416	NCT00451724	FALSE	First posted date	Intranasal Ketamine for Procedural Sedation in Pediatric Laceration Repair	2007-03-23	2007	Completed	45	Anticipated	<100	NA	TRUE	Randomized	Parallel Assignment	Phase 2	FALSE	Treatment	NA	NA	NA	NA	NA	1	Single center	single-country	OTHER	FALSE	FALSE	Other	FALSE	No safety results posted	No safety results posted	FALSE	365	2555	FALSE	FALSE	TRUE	TRUE	TRUE	FALSE	TRUE	FALSE	FALSE	FALSE	FALSE	FALSE	FALSE	FALSE
417	NCT00451854	FALSE	First posted date	Student Athlete Drug Surveillance Trail	2007-03-26	2007	Completed	14000	NA	>100	NA	FALSE	Randomized	Parallel Assignment	Not Applicable	FALSE	Prevention	NA	NA	NA	NA	NA	1	Single center	single-country	NIH	FALSE	TRUE	NIH	FALSE	No safety results posted	No safety results posted	TRUE	4745	6935	FALSE	FALSE	FALSE	FALSE	FALSE	TRUE	FALSE	FALSE	FALSE	TRUE	FALSE	FALSE	FALSE	FALSE
418	NCT00452088	FALSE	First posted date	Randomized, Controlled, Dose Escalation Phase Ib Trial of MSP 3 LSP Adjuvanted in Aluminium Hydroxide Versus Hepatitis Bin 12 to 24 Month Old Children in Burkina Faso.	2007-03-26	2007	Unknown status	45	Anticipated	<100	4	TRUE	Randomized	Parallel Assignment	Phase 1	FALSE	Prevention	TRUE	TRUE	TRUE	TRUE	TRUE	1	Single center	single-country	NETWORK	FALSE	FALSE	Other	FALSE	No safety results posted	No safety results posted	FALSE	365	730	FALSE	FALSE	TRUE	FALSE	FALSE	FALSE	FALSE	FALSE	TRUE	FALSE	FALSE	FALSE	FALSE	FALSE
419	NCT00452322	FALSE	First posted date	Long-Term Intervention Phase 2 Study of Safety Aspects of Testosterone Undecanoate i.m. in Hypogonadal Men	2007-03-27	2007	Completed	60	NA	<100	NA	TRUE	Non-Randomized	Single Group Assignment	Phase 2	FALSE	Treatment	NA	NA	NA	NA	NA	1	Single center	single-country	OTHER	FALSE	FALSE	Other	FALSE	No safety results posted	No safety results posted	TRUE	6205	25550	FALSE	FALSE	FALSE	FALSE	FALSE	TRUE	TRUE	FALSE	FALSE	FALSE	FALSE	FALSE	FALSE	FALSE
420	NCT00452335	FALSE	First posted date	A Multi-center, Open-labeled Study of the Safety, Efficacy, and Pharmacokinetics of Lubiprostone in Pediatric Patients With Constipation	2007-03-27	2007	Completed	127	Actual	>100	3	FALSE	Non-Randomized	Parallel Assignment	Phase 4	FALSE	Treatment	NA	NA	NA	NA	NA	19	Multicenter	single-country	INDUSTRY	TRUE	FALSE	Industry	TRUE	SAEs reported	No deaths	FALSE	730	6205	FALSE	FALSE	FALSE	TRUE	TRUE	TRUE	TRUE	FALSE	FALSE	FALSE	FALSE	FALSE	FALSE	FALSE
421	NCT00452348	FALSE	First posted date	A 52-week, Randomized, Double-Blind, Parallel-Group Study of Fluticasone Propionate/Salmeterol DISKUS Combination Product (FSC) 250/50 mcg BID and Fluticasone Propionate (FP) DISKUS 250 mcg BID in Treatment of Subjects With Asthma	2007-03-27	2007	Completed	628	Actual	>100	2	NA	Randomized	Parallel Assignment	Phase 4	FALSE	Treatment	TRUE	TRUE	TRUE	TRUE	TRUE	81	Multicenter	multinational	INDUSTRY	TRUE	FALSE	Industry	TRUE	SAEs reported	No deaths	TRUE	4380	ND	FALSE	FALSE	FALSE	FALSE	FALSE	TRUE	TRUE	FALSE	FALSE	FALSE	FALSE	FALSE	FALSE	FALSE
422	NCT00452452	FALSE	First posted date	A Phase 3 Open-label Trial Evaluating the Safety, Tolerability and Immunogenicity of a 13-valent Pneumococcal Conjugate Vaccine in Older Infants and Children Who Are Naive to Previous Vaccination With Pneumococcal Conjugate Vaccine.	2007-03-27	2007	Completed	355	Actual	>100	1	NA	Non-Randomized	Parallel Assignment	Phase 3	FALSE	Prevention	NA	NA	NA	NA	NA	9	Multicenter	single-country	INDUSTRY	TRUE	FALSE	Industry	TRUE	SAEs reported	No deaths	FALSE	213.5	1825	FALSE	TRUE	TRUE	TRUE	FALSE	FALSE	FALSE	FALSE	TRUE	FALSE	FALSE	FALSE	FALSE	FALSE
423	NCT00452491	FALSE	First posted date	A Cohort of Pre-pubertal Children for the Study of Optimization of Methods of Administration of the Biosynthetic Growth Hormone MAXOMAT ® in the Treatment of Severe Early Onset Intrauterine Growth Retardation	2007-03-27	2007	Completed	306	Actual	>100	2	FALSE	Randomized	Parallel Assignment	Phase 3	FALSE	Treatment	NA	NA	NA	NA	NA	1	Single center	single-country	INDUSTRY	TRUE	FALSE	Industry	FALSE	No safety results posted	No safety results posted	FALSE	1095	4015	FALSE	FALSE	FALSE	TRUE	TRUE	FALSE	TRUE	FALSE	FALSE	FALSE	FALSE	FALSE	FALSE	FALSE
424	NCT00452556	FALSE	First posted date	The ELDORADO (Eligard®, Docetaxel and Radiotherapy) Study: A Phase II Study of Chemo - Hormonal Therapy and Radiation in High Risk Prostate Cancer	2007-03-27	2007	Unknown status	86	Anticipated	<100	2	TRUE	Randomized	Parallel Assignment	Phase 2	FALSE	Treatment	TRUE	NA	TRUE	NA	TRUE	1	Single center	single-country	OTHER	FALSE	FALSE	Other	FALSE	No safety results posted	No safety results posted	TRUE	ND	ND	ND	ND	ND	ND	ND	ND	TRUE	FALSE	FALSE	FALSE	TRUE	FALSE	FALSE	FALSE
425	NCT00452608	FALSE	First posted date	Use of Statins in Modulation of Inflammatory Answer in Septic Patients	2007-03-27	2007	Unknown status	80	Anticipated	<100	2	TRUE	Randomized	Parallel Assignment	Phase 2	TRUE	Treatment	TRUE	TRUE	TRUE	TRUE	TRUE	1	Single center	single-country	OTHER	FALSE	FALSE	Other	FALSE	No safety results posted	No safety results posted	TRUE	5475	ND	FALSE	FALSE	FALSE	FALSE	FALSE	TRUE	TRUE	FALSE	FALSE	FALSE	FALSE	FALSE	FALSE	FALSE
426	NCT00452621	FALSE	First posted date	A Phase IV, Uncontrolled, Open-Label, Multi-Center Study in Children and Adolescents: Evaluation of Long-Term Immunogenicity in Subjects Boosted With a New Pediatric TBE Vaccine (Free of Protein-Derived Stabilizer) in Study V48P4E1, Five Years After First Booster Immunization	2007-03-27	2007	Completed	235	Anticipated	>100	NA	NA	Non-Randomized	Single Group Assignment	Phase 4	FALSE	Prevention	NA	NA	NA	NA	NA	8	Multicenter	single-country	INDUSTRY	TRUE	FALSE	Industry	FALSE	No safety results posted	No safety results posted	FALSE	2190	5840	FALSE	FALSE	FALSE	FALSE	TRUE	TRUE	FALSE	FALSE	FALSE	TRUE	FALSE	FALSE	FALSE	FALSE
427	NCT00452686	FALSE	First posted date	Immunogenicity and Safety Study of GlaxoSmithKline (GSK) Biologicals' Boostrix (dTpa) Vaccine and the Chinese DT Vaccine, When Administered as Booster Vaccination in Healthy Children Aged 6-8 Years	2007-03-27	2007	Completed	660	NA	>100	NA	FALSE	Randomized	Parallel Assignment	Phase 3	FALSE	Prevention	NA	NA	NA	NA	NA	1	Single center	single-country	INDUSTRY	TRUE	FALSE	Industry	FALSE	No safety results posted	No safety results posted	FALSE	2190	2920	FALSE	FALSE	FALSE	FALSE	TRUE	FALSE	FALSE	FALSE	TRUE	FALSE	FALSE	FALSE	FALSE	FALSE
428	NCT00452699	FALSE	First posted date	A 52-week, Randomized, Double-Blind, Parallel-Group Study of Fluticasone Propionate/Salmeterol DISKUS Combination Product (FSC) 250/50 mcg BID and Fluticasone Propionate (FP) DISKUS 250 mcg BID in Treatment of Subjects With Asthma	2007-03-27	2007	Completed	621	Actual	>100	2	FALSE	Randomized	Parallel Assignment	Phase 4	FALSE	Treatment	TRUE	TRUE	TRUE	TRUE	TRUE	74	Multicenter	multinational	INDUSTRY	TRUE	FALSE	Industry	TRUE	SAEs reported	No deaths	TRUE	4380	ND	FALSE	FALSE	FALSE	FALSE	FALSE	TRUE	TRUE	FALSE	FALSE	FALSE	FALSE	FALSE	FALSE	FALSE
429	NCT00452725	FALSE	First posted date	Effect of the Growth Hormone MAXOMAT ® on the Growth of Small Children and Adolescents (<-2 SD) Due to NOONAN's Syndrome	2007-03-27	2007	Completed	36	Actual	<100	NA	FALSE	Non-Randomized	Single Group Assignment	Phase 3	FALSE	Treatment	NA	NA	NA	NA	NA	1	Single center	single-country	INDUSTRY	TRUE	FALSE	Industry	FALSE	No safety results posted	No safety results posted	FALSE	1095	5475	FALSE	FALSE	FALSE	TRUE	TRUE	TRUE	TRUE	FALSE	FALSE	FALSE	FALSE	FALSE	FALSE	FALSE
430	NCT00452738	FALSE	First posted date	The Effect of Pre Surgery Dog Visits on Post Surgery Consumption of Pain Medication	2007-03-27	2007	Withdrawn	0	Actual	<100	NA	FALSE	Randomized	Single Group Assignment	Not Applicable	FALSE	Treatment	NA	NA	NA	NA	NA	1	Single center	single-country	OTHER	FALSE	FALSE	Other	FALSE	No safety results posted	No safety results posted	FALSE	1460	2555	FALSE	FALSE	FALSE	TRUE	TRUE	FALSE	FALSE	FALSE	FALSE	FALSE	FALSE	TRUE	FALSE	FALSE
431	NCT00452790	FALSE	First posted date	A Phase 3, Randomised, Active-Controlled, Double-Blind Trial Evaluating the Safety, Tolerability and Immunogenicity of a 13-valent Pneumococcal Conjugate Vaccine in Healthy Infants Given With Routine Paediatric Vaccinations in India	2007-03-27	2007	Completed	708	Actual	>100	2	NA	Randomized	Parallel Assignment	Phase 3	FALSE	Prevention	TRUE	TRUE	TRUE	TRUE	TRUE	12	Multicenter	single-country	INDUSTRY	TRUE	FALSE	Industry	TRUE	SAEs reported	No deaths	FALSE	42	72	FALSE	TRUE	FALSE	FALSE	FALSE	FALSE	FALSE	FALSE	TRUE	FALSE	FALSE	FALSE	FALSE	FALSE
432	NCT00452816	FALSE	First posted date	Marketing Workplace Chronic Disease Prevention	2007-03-28	2007	Completed	48	Actual	<100	2	TRUE	Randomized	Parallel Assignment	Not Applicable	FALSE	Prevention	NA	NA	NA	NA	NA	1	Single center	single-country	OTHER	FALSE	FALSE	Other	FALSE	No safety results posted	No safety results posted	TRUE	ND	ND	ND	ND	ND	ND	ND	ND	FALSE	FALSE	FALSE	FALSE	FALSE	TRUE	FALSE	FALSE
433	NCT00452868	FALSE	First posted date	A Pilot Study of Donepezil Hydrochloride in Pediatric Brain Tumor Survivors After Cranial Irradiation	2007-03-28	2007	Completed	14	Actual	<100	1	TRUE	N/A	Single Group Assignment	Phase 1	FALSE	Supportive Care	NA	NA	NA	NA	NA	2	Multicenter	single-country	OTHER	FALSE	TRUE	NIH	TRUE	SAEs reported	No deaths	FALSE	2920	6205	FALSE	FALSE	FALSE	FALSE	TRUE	TRUE	TRUE	FALSE	FALSE	FALSE	FALSE	FALSE	FALSE	FALSE
434	NCT00452907	FALSE	First posted date	Assessment of the Public Health Benefit of Artemisinine Based Combination Therapies for Uncomplicated Malaria Treatment in Mali	2007-03-28	2007	Completed	780	Actual	>100	3	NA	Randomized	Parallel Assignment	Phase 4	FALSE	Treatment	NA	NA	NA	NA	NA	1	Single center	single-country	INDUSTRY	TRUE	FALSE	Industry	FALSE	No safety results posted	No safety results posted	TRUE	183	ND	FALSE	TRUE	TRUE	TRUE	TRUE	TRUE	TRUE	FALSE	FALSE	FALSE	FALSE	FALSE	FALSE	FALSE
435	NCT00453063	FALSE	First posted date	Placebo-Controlled Study of Mometasone Furoate Nasal Spray (MFNS) 200 mcg QD in the Treatment of Seasonal Allergic Rhinitis	2007-03-28	2007	Completed	426	Actual	>100	2	FALSE	Randomized	Parallel Assignment	Phase 3	FALSE	Treatment	TRUE	NA	TRUE	NA	TRUE	NA	NA	no facilities data	INDUSTRY	TRUE	FALSE	Industry	TRUE	No SAEs	No deaths	TRUE	4380	ND	FALSE	FALSE	FALSE	FALSE	FALSE	TRUE	TRUE	FALSE	FALSE	FALSE	FALSE	FALSE	FALSE	FALSE
436	NCT00453141	FALSE	First posted date	Betamethasone Dosing Interval - 12 or 24 Hours?	2007-03-28	2007	Completed	200	Anticipated	>100	NA	FALSE	Randomized	Parallel Assignment	Not Applicable	FALSE	Treatment	NA	NA	NA	NA	NA	2	Multicenter	single-country	OTHER	FALSE	FALSE	Other	FALSE	No safety results posted	No safety results posted	TRUE	5840	16425	FALSE	FALSE	FALSE	FALSE	FALSE	TRUE	TRUE	FALSE	FALSE	FALSE	FALSE	FALSE	FALSE	FALSE
437	NCT00453180	FALSE	First posted date	A Pilot Study of Oral N-Acetylcysteine in Children With Autism Spectrum Disorders	2007-03-28	2007	Completed	31	Actual	<100	2	TRUE	Randomized	Parallel Assignment	Phase 2	FALSE	Treatment	TRUE	TRUE	TRUE	NA	TRUE	1	Single center	single-country	OTHER	FALSE	FALSE	Other	TRUE	No SAEs	No deaths	FALSE	1460	4380	FALSE	FALSE	FALSE	TRUE	TRUE	FALSE	TRUE	FALSE	FALSE	FALSE	FALSE	FALSE	FALSE	FALSE
438	NCT00453206	FALSE	First posted date	Reduced Intensity Allogeneic Hematopoietic Cell Transplantation for Patients With Hematological Diseases	2007-03-28	2007	Completed	66	Actual	<100	NA	TRUE	N/A	Single Group Assignment	Not Applicable	FALSE	Treatment	NA	NA	NA	NA	NA	1	Single center	single-country	OTHER	FALSE	FALSE	Other	TRUE	SAEs reported	No deaths	TRUE	ND	25550	TRUE	TRUE	TRUE	TRUE	TRUE	TRUE	FALSE	FALSE	FALSE	TRUE	FALSE	FALSE	FALSE	FALSE
439	NCT00453388	FALSE	First posted date	Nonmyeloablative Hematopoietic Cell Transplantation for Patients With Fanconi Anemia Using Alternative Marrow Donors: A Phase II Dose-Finding Study	2007-03-28	2007	Completed	6	Actual	<100	4	TRUE	Non-Randomized	Parallel Assignment	Phase 2	FALSE	Treatment	NA	NA	NA	NA	NA	5	Multicenter	multinational	OTHER	FALSE	TRUE	NIH	TRUE	SAEs reported	Deaths reported	TRUE	ND	ND	ND	ND	ND	ND	ND	ND	TRUE	FALSE	FALSE	TRUE	TRUE	FALSE	FALSE	FALSE
440	NCT00453414	FALSE	First posted date	Safety and Efficacy of Inhaled Iloprost in Pediatric Patients With Pulmonary Arterial Hypertension	2007-03-29	2007	Withdrawn	0	Actual	<100	NA	NA	Non-Randomized	Single Group Assignment	Phase 2	FALSE	Treatment	NA	NA	NA	NA	NA	2	Multicenter	single-country	INDUSTRY	TRUE	FALSE	Industry	FALSE	No safety results posted	No safety results posted	FALSE	1095	6570	FALSE	FALSE	FALSE	TRUE	TRUE	TRUE	TRUE	FALSE	FALSE	FALSE	FALSE	FALSE	FALSE	FALSE
441	NCT00453570	FALSE	First posted date	NA	2007-03-29	2007	Completed	792	Actual	>100	3	FALSE	Randomized	Parallel Assignment	Phase 3	FALSE	Prevention	NA	NA	NA	NA	NA	1	Single center	single-country	INDUSTRY	TRUE	FALSE	Industry	FALSE	No safety results posted	No safety results posted	FALSE	60	74	FALSE	TRUE	FALSE	FALSE	FALSE	FALSE	FALSE	FALSE	TRUE	FALSE	FALSE	FALSE	FALSE	FALSE
442	NCT00453856	FALSE	First posted date	Efficacy of Sulfadoxine-Pyrimethamine in the Treatment of Symptomatic, Uncomplicated Plasmodium Falciparum Malaria Among 6-59 Month Old Children in Lambaréné	2007-03-29	2007	Terminated	139	Anticipated	>100	NA	NA	Non-Randomized	Single Group Assignment	Phase 4	FALSE	Treatment	NA	NA	NA	NA	NA	1	Single center	single-country	OTHER	FALSE	FALSE	Other	FALSE	No safety results posted	No safety results posted	FALSE	183	1799.5	FALSE	TRUE	TRUE	TRUE	FALSE	FALSE	TRUE	FALSE	FALSE	FALSE	FALSE	FALSE	FALSE	FALSE
443	NCT00454012	FALSE	First posted date	Use of Intrapartum Biophysical Profile When Fetal Heart Rate Monitoring is Non-reassuring in Labor	2007-03-29	2007	Terminated	100	Anticipated	>100	NA	FALSE	Non-Randomized	Single Group Assignment	Not Applicable	FALSE	Treatment	NA	NA	NA	NA	NA	1	Single center	single-country	OTHER	FALSE	FALSE	Other	FALSE	No safety results posted	No safety results posted	TRUE	5110	16425	FALSE	FALSE	FALSE	FALSE	FALSE	TRUE	FALSE	FALSE	FALSE	TRUE	FALSE	FALSE	FALSE	FALSE
444	NCT00454038	FALSE	First posted date	Preliminary Study of Hypro-Sorb® F Bilayer Bioabsorbable Membrane for Guided Tissue and Bone Regeneration	2007-03-29	2007	Unknown status	100	Anticipated	>100	NA	NA	Non-Randomized	Single Group Assignment	Multiphase	FALSE	Treatment	NA	NA	NA	NA	NA	1	Single center	single-country	OTHER_GOV	FALSE	FALSE	Other	FALSE	No safety results posted	No safety results posted	TRUE	ND	ND	ND	ND	ND	ND	ND	ND	FALSE	TRUE	FALSE	FALSE	FALSE	FALSE	FALSE	FALSE
445	NCT00454129	FALSE	First posted date	ERC Via Double-Balloon-Enteroscopy in Patients With Biliodigestive Anastomosis	2007-03-30	2007	Unknown status	NA	NA	NA	NA	FALSE	Non-Randomized	Parallel Assignment	Not Applicable	FALSE	Diagnostic	NA	NA	NA	NA	NA	1	Single center	single-country	OTHER	FALSE	FALSE	Other	FALSE	No safety results posted	No safety results posted	TRUE	ND	ND	ND	ND	ND	ND	ND	ND	FALSE	FALSE	FALSE	TRUE	FALSE	FALSE	FALSE	FALSE
446	NCT00454155	FALSE	First posted date	A Phase I/II Study of the Safety and Pharmacokinetics of Opebacan (rBPI21) in Patients Undergoing Myeloablative Allogeneic Hematopoietic Stem Cell Transplantation (HSCT)	2007-03-30	2007	Terminated	6	Actual	<100	1	TRUE	Non-Randomized	Single Group Assignment	Multiphase	FALSE	Prevention	NA	NA	NA	NA	NA	1	Single center	single-country	INDUSTRY	TRUE	FALSE	Industry	FALSE	No safety results posted	No safety results posted	TRUE	ND	21900	TRUE	TRUE	TRUE	TRUE	TRUE	TRUE	TRUE	FALSE	FALSE	FALSE	FALSE	FALSE	FALSE	FALSE
447	NCT00454207	FALSE	First posted date	A Phase 3, Multi-Center, Open-Label Study to Assess Safety and Efficacy of Sildenafil Citrate 20 mg TID in Subjects With Pulmonary Arterial Hypertension	2007-03-30	2007	Completed	44	Actual	<100	1	FALSE	Non-Randomized	Single Group Assignment	Phase 3	FALSE	Treatment	NA	NA	NA	NA	NA	8	Multicenter	single-country	INDUSTRY	TRUE	FALSE	Industry	TRUE	SAEs reported	No deaths	TRUE	5840	ND	FALSE	FALSE	FALSE	FALSE	FALSE	TRUE	TRUE	FALSE	FALSE	FALSE	FALSE	FALSE	FALSE	FALSE
448	NCT00454272	FALSE	First posted date	Comparison of Teicoplanin and Vancomycin in Initial Empirical Antibiotic Regimen for Febrile Neutropenic Patients	2007-03-30	2007	Completed	197	Actual	>100	2	FALSE	Randomized	Parallel Assignment	Phase 4	FALSE	Treatment	NA	NA	NA	NA	NA	1	Single center	single-country	INDUSTRY	TRUE	FALSE	Industry	FALSE	No safety results posted	No safety results posted	TRUE	730	ND	FALSE	FALSE	FALSE	TRUE	TRUE	TRUE	TRUE	FALSE	FALSE	FALSE	FALSE	FALSE	FALSE	FALSE
449	NCT00454480	FALSE	First posted date	A Programme of Treatment Development for Older Patients With Acute Myeloid Leukemia and High Risk Myelodysplastic Syndrome	2007-03-30	2007	Completed	2000	Anticipated	>100	NA	NA	Randomized	NA	Multiphase	FALSE	Treatment	NA	NA	NA	NA	NA	96	Multicenter	single-country	OTHER	FALSE	FALSE	Other	FALSE	No safety results posted	No safety results posted	TRUE	ND	ND	ND	ND	ND	ND	ND	ND	TRUE	FALSE	TRUE	TRUE	FALSE	FALSE	TRUE	FALSE
450	NCT00454610	FALSE	First posted date	Family Lifestyle Overweight Prevention Program: Evaluation of a Weight Management Program for Mexican American Youth	2007-04-02	2007	Completed	100	NA	>100	NA	FALSE	Randomized	Parallel Assignment	Phase 3	FALSE	Prevention	NA	NA	NA	NA	NA	NA	NA	no facilities data	OTHER	FALSE	FALSE	Other	FALSE	No safety results posted	No safety results posted	FALSE	3650	5840	FALSE	FALSE	FALSE	FALSE	TRUE	TRUE	FALSE	FALSE	FALSE	FALSE	FALSE	TRUE	FALSE	FALSE
451	NCT00454623	FALSE	First posted date	Normal Serum Adiponectin Levels in Females During the Childbearing Ages and Normal Serum Adiponectin Levels in Pregnancy	2007-04-02	2007	Unknown status	300	NA	>100	NA	FALSE	Non-Randomized	Parallel Assignment	Not Applicable	FALSE	Diagnostic	NA	NA	NA	NA	NA	1	Single center	single-country	OTHER	FALSE	FALSE	Other	FALSE	No safety results posted	No safety results posted	TRUE	5475	14600	FALSE	FALSE	FALSE	FALSE	FALSE	TRUE	FALSE	FALSE	FALSE	FALSE	FALSE	TRUE	FALSE	FALSE
452	NCT00454909	FALSE	First posted date	Study to Assess Immunogenicity, Reactogenicity and Safety of 1 Dose of GSK Biologicals' Meningococcal Vaccine GSK134612 vs. 1 Dose of Sanofi-Pasteur's Menactra® in Healthy Subjects 10-25 Years.	2007-04-02	2007	Completed	873	Actual	>100	3	NA	Randomized	Parallel Assignment	Phase 2	FALSE	Prevention	TRUE	NA	NA	NA	TRUE	10	Multicenter	single-country	INDUSTRY	TRUE	FALSE	Industry	TRUE	SAEs reported	No deaths	TRUE	3650	9125	FALSE	FALSE	FALSE	FALSE	TRUE	TRUE	FALSE	FALSE	TRUE	FALSE	FALSE	FALSE	FALSE	FALSE
453	NCT00454948	FALSE	First posted date	Home Based Nutrition Intervention Nad Play Group Exercise for Low-Income Latinas	2007-04-02	2007	Unknown status	250	NA	>100	NA	TRUE	Randomized	Parallel Assignment	Phase 1	FALSE	Prevention	NA	NA	NA	NA	NA	1	Single center	single-country	OTHER	FALSE	FALSE	Other	FALSE	No safety results posted	No safety results posted	TRUE	ND	ND	ND	ND	ND	ND	ND	ND	FALSE	FALSE	FALSE	FALSE	FALSE	TRUE	FALSE	FALSE
454	NCT00454961	FALSE	First posted date	Effectiveness of Artemether-Lumefantrine Treatment Provided by Community Health Worker Against Uncomplicated Malaria in Children Under 5 Years of Age in Tanzania	2007-04-02	2007	Completed	200	Anticipated	>100	NA	NA	Non-Randomized	Single Group Assignment	Phase 4	FALSE	Treatment	NA	NA	NA	NA	NA	1	Single center	single-country	OTHER	FALSE	FALSE	Other	FALSE	No safety results posted	No safety results posted	FALSE	ND	1825	TRUE	TRUE	TRUE	TRUE	FALSE	FALSE	TRUE	FALSE	FALSE	FALSE	FALSE	FALSE	FALSE	FALSE
455	NCT00454987	FALSE	First posted date	Assessment of Long-term Antibody Persistence After a Booster Dose of GSK Biologicals' Hib & Meningococcal C Vaccine (Menitorix™) 811936 Given at 12-15 Months of Age to Subjects Primed With 3 Doses of Menitorix™ at 2, 3, 4 Months of Age	2007-04-02	2007	Completed	288	Actual	>100	3	NA	Randomized	Parallel Assignment	Phase 4	FALSE	Prevention	NA	NA	NA	NA	NA	9	Multicenter	multinational	INDUSTRY	TRUE	FALSE	Industry	TRUE	SAEs reported	No deaths	FALSE	732	1952	FALSE	FALSE	FALSE	TRUE	FALSE	FALSE	FALSE	FALSE	TRUE	FALSE	FALSE	FALSE	FALSE	FALSE
456	NCT00455039	FALSE	First posted date	INST 0514C- A Neoadjuvant Phase II Trial of GW572016 in HER2 Overexpressing Breast Cancer Patients: Biologic Correlative Study	2007-04-03	2007	Completed	55	Actual	<100	NA	TRUE	N/A	Single Group Assignment	Multiphase	FALSE	Treatment	NA	NA	NA	NA	NA	1	Single center	single-country	OTHER	FALSE	FALSE	Other	FALSE	No safety results posted	No safety results posted	TRUE	ND	ND	ND	ND	ND	ND	ND	ND	TRUE	FALSE	FALSE	FALSE	FALSE	FALSE	FALSE	FALSE
457	NCT00455130	FALSE	First posted date	NA	2007-04-03	2007	Completed	NA	NA	NA	NA	NA	Randomized	Crossover Assignment	Phase 2	FALSE	Treatment	NA	NA	NA	NA	NA	8	Multicenter	multinational	INDUSTRY	TRUE	FALSE	Industry	FALSE	No safety results posted	No safety results posted	TRUE	2920	ND	FALSE	FALSE	FALSE	FALSE	TRUE	TRUE	TRUE	FALSE	FALSE	FALSE	FALSE	FALSE	FALSE	FALSE
458	NCT00455195	FALSE	First posted date	An Open-Label Extension Study of Patients With Late-Onset Pompe Disease Who Were Previously Enrolled in Protocol AGLU02704	2007-04-03	2007	Completed	81	Actual	<100	2	TRUE	Non-Randomized	Parallel Assignment	Phase 4	FALSE	Treatment	NA	NA	NA	NA	NA	31	Multicenter	multinational	INDUSTRY	TRUE	FALSE	Industry	TRUE	SAEs reported	No deaths	TRUE	2920	ND	FALSE	FALSE	FALSE	FALSE	TRUE	TRUE	FALSE	FALSE	TRUE	FALSE	FALSE	FALSE	FALSE	FALSE
459	NCT00455312	FALSE	First posted date	Hematopoietic Stem Cell Transplant For Patients With Dyskeratosis Congenita and Severe Aplastic Anemia	2007-04-03	2007	Completed	36	Actual	<100	2	TRUE	Non-Randomized	Parallel Assignment	Multiphase	FALSE	Treatment	NA	NA	NA	NA	NA	1	Single center	single-country	OTHER	FALSE	FALSE	Other	TRUE	SAEs reported	No deaths	TRUE	ND	25550	TRUE	TRUE	TRUE	TRUE	TRUE	TRUE	TRUE	FALSE	FALSE	TRUE	FALSE	FALSE	FALSE	FALSE
460	NCT00455455	FALSE	First posted date	Corneal and Conjunctival Sensitivity and Staining Study	2007-04-03	2007	Completed	50	Actual	<100	2	FALSE	Randomized	Crossover Assignment	Phase 4	FALSE	Treatment	NA	NA	TRUE	NA	NA	1	Single center	single-country	OTHER	TRUE	FALSE	Industry	TRUE	No SAEs	No deaths	TRUE	6205	16425	FALSE	FALSE	FALSE	FALSE	FALSE	TRUE	TRUE	FALSE	FALSE	FALSE	FALSE	FALSE	FALSE	FALSE
461	NCT00455468	FALSE	First posted date	NA	2007-04-03	2007	Completed	368	Anticipated	>100	NA	TRUE	Randomized	Parallel Assignment	Not Applicable	FALSE	Treatment	NA	NA	NA	NA	NA	1	Single center	single-country	OTHER	FALSE	FALSE	Other	FALSE	No safety results posted	No safety results posted	FALSE	61	1799.5	FALSE	TRUE	TRUE	TRUE	FALSE	FALSE	FALSE	FALSE	FALSE	TRUE	FALSE	FALSE	FALSE	FALSE
462	NCT00455637	FALSE	First posted date	A Phase II, Randomised, Double-blind, Dose-ranging Study in Children and Young People to Determine the Optimal Dose of Botulinum Toxin Type-A (Dysport®) in Managing the Symptoms of Hip Muscle Spasticity Due to Cerebral Palsy	2007-04-04	2007	Terminated	6	Actual	<100	3	FALSE	Randomized	Single Group Assignment	Phase 2	FALSE	Treatment	NA	NA	NA	NA	NA	1	Single center	single-country	INDUSTRY	TRUE	FALSE	Industry	FALSE	No safety results posted	No safety results posted	FALSE	1460	5840	FALSE	FALSE	FALSE	TRUE	TRUE	TRUE	FALSE	FALSE	TRUE	FALSE	FALSE	FALSE	FALSE	FALSE
463	NCT00455845	FALSE	First posted date	A Double Blind Randomized Controlled Trial to Study the Effectiveness of a Levonorgestrel Releasing Intrauterine Device for the Treatment of Pelvic Pain or Dysmenorrhea in the Patients Undergone Conservative Surgery for Pelvic Endometriosis	2007-04-04	2007	Completed	54	Anticipated	<100	2	FALSE	Randomized	Parallel Assignment	Phase 3	FALSE	Prevention	TRUE	NA	NA	TRUE	TRUE	1	Single center	single-country	OTHER	FALSE	FALSE	Other	FALSE	No safety results posted	No safety results posted	TRUE	ND	ND	ND	ND	ND	ND	ND	ND	FALSE	TRUE	FALSE	FALSE	FALSE	FALSE	FALSE	FALSE
464	NCT00456170	FALSE	First posted date	Randomized Controlled Trial Comparing Traditional Vaginal Hysterectomy to Harmonic Scalpel Hysterectomy	2007-04-04	2007	Unknown status	60	NA	<100	NA	TRUE	Randomized	Parallel Assignment	Phase 1	FALSE	Treatment	NA	NA	NA	NA	NA	1	Single center	single-country	OTHER	TRUE	FALSE	Industry	FALSE	No safety results posted	No safety results posted	TRUE	ND	ND	ND	ND	ND	ND	ND	ND	FALSE	FALSE	FALSE	TRUE	FALSE	FALSE	FALSE	FALSE
465	NCT00456274	FALSE	First posted date	Baselines in Reproductive Disorders	2007-04-04	2007	Unknown status	180	Anticipated	>100	1	TRUE	N/A	Single Group Assignment	Not Applicable	FALSE	Diagnostic	NA	NA	NA	NA	NA	1	Single center	single-country	OTHER	FALSE	TRUE	NIH	FALSE	No safety results posted	No safety results posted	TRUE	5840	16425	FALSE	FALSE	FALSE	FALSE	FALSE	TRUE	FALSE	FALSE	FALSE	TRUE	FALSE	FALSE	FALSE	FALSE
466	NCT00456300	FALSE	First posted date	The Role of Exenatide in Type 1 Diabetes Mellitus	2007-04-04	2007	Completed	11	Actual	<100	3	TRUE	Randomized	Crossover Assignment	Phase 2	FALSE	Treatment	TRUE	NA	TRUE	NA	TRUE	1	Single center	single-country	OTHER	FALSE	TRUE	NIH	TRUE	No SAEs	No deaths	TRUE	4380	7665	FALSE	FALSE	FALSE	FALSE	FALSE	TRUE	TRUE	FALSE	FALSE	FALSE	FALSE	FALSE	FALSE	FALSE
467	NCT00456339	FALSE	First posted date	The Effect of a Combination of Systemic Steroids and Antibiotics on Obstructive Sleep Apnea Syndrome in Children	2007-04-04	2007	Terminated	4	Actual	<100	NA	FALSE	Non-Randomized	Single Group Assignment	Phase 4	FALSE	Treatment	NA	NA	NA	NA	NA	1	Single center	single-country	OTHER	FALSE	FALSE	Other	FALSE	No safety results posted	No safety results posted	FALSE	549	4380	FALSE	FALSE	TRUE	TRUE	TRUE	FALSE	TRUE	FALSE	FALSE	FALSE	FALSE	FALSE	FALSE	FALSE
468	NCT00456365	FALSE	First posted date	Effect of Statin Therapy on Disease Progression in Autosomal Dominant Polycystic Kidney Disease	2007-04-04	2007	Completed	110	Actual	>100	2	TRUE	Randomized	Parallel Assignment	Phase 3	FALSE	Treatment	TRUE	TRUE	TRUE	TRUE	TRUE	1	Single center	single-country	OTHER	FALSE	TRUE	NIH	TRUE	No SAEs	No deaths	TRUE	2920	8030	FALSE	FALSE	FALSE	FALSE	TRUE	TRUE	TRUE	FALSE	FALSE	FALSE	FALSE	FALSE	FALSE	FALSE
469	NCT00456404	FALSE	First posted date	Effect of Peppermint Water on Prevention of Nipple Crack in Lactating Primiparous Women: a Randomized Controlled Trial	2007-04-05	2007	Completed	196	NA	>100	NA	TRUE	Randomized	Parallel Assignment	Not Applicable	FALSE	Prevention	NA	NA	NA	NA	NA	NA	NA	no facilities data	OTHER	FALSE	FALSE	Other	FALSE	No safety results posted	No safety results posted	TRUE	5110	14600	FALSE	FALSE	FALSE	FALSE	FALSE	TRUE	TRUE	FALSE	FALSE	FALSE	FALSE	FALSE	FALSE	FALSE
470	NCT00456482	FALSE	First posted date	A Multicenter, Randomized, Double-Masked, Controlled Study to Evaluate the Safety and Efficacy of an Intravitreal Fluocinolone Acetonide Implant in Subjects With Non-Infectious Uveitis Affecting the Posterior Segment of the Eye	2007-04-05	2007	Terminated	239	Actual	>100	3	TRUE	Randomized	Parallel Assignment	Multiphase	FALSE	Treatment	NA	NA	NA	NA	NA	NA	NA	no facilities data	INDUSTRY	TRUE	FALSE	Industry	FALSE	No safety results posted	No safety results posted	TRUE	2190	ND	FALSE	FALSE	FALSE	FALSE	TRUE	TRUE	TRUE	FALSE	FALSE	FALSE	FALSE	FALSE	FALSE	FALSE
471	NCT00456508	FALSE	First posted date	Open-label Patient Continuation of DX-88 (Ecallantide) for Acute Hereditary Angioedema Attacks	2007-04-05	2007	Completed	147	Actual	>100	1	FALSE	N/A	Single Group Assignment	Phase 3	FALSE	Treatment	NA	NA	NA	NA	NA	41	Multicenter	multinational	INDUSTRY	TRUE	FALSE	Industry	TRUE	SAEs reported	No deaths	TRUE	3650	ND	FALSE	FALSE	FALSE	FALSE	TRUE	TRUE	TRUE	FALSE	FALSE	FALSE	FALSE	FALSE	FALSE	FALSE
472	NCT00456573	FALSE	First posted date	Local and Systemic Cytokine Profiles in Children With Obstructive Sleep Apnea and Controls	2007-04-05	2007	Unknown status	40	Anticipated	<100	NA	FALSE	NA	Parallel Assignment	Not Applicable	FALSE	NA	NA	NA	NA	NA	NA	1	Single center	single-country	OTHER	FALSE	FALSE	Other	FALSE	No safety results posted	No safety results posted	FALSE	549	4380	FALSE	FALSE	TRUE	TRUE	TRUE	FALSE	FALSE	FALSE	FALSE	TRUE	FALSE	FALSE	FALSE	FALSE
473	NCT00456690	FALSE	First posted date	Endocrine and Nutritional Assessment in B Thalassemia Major - A Clinical Trial	2007-04-05	2007	Completed	133	Actual	>100	1	FALSE	N/A	Single Group Assignment	Not Applicable	FALSE	Supportive Care	NA	NA	NA	NA	NA	1	Single center	single-country	OTHER	FALSE	FALSE	Other	FALSE	No safety results posted	No safety results posted	TRUE	1825	14600	FALSE	FALSE	FALSE	TRUE	TRUE	TRUE	FALSE	FALSE	FALSE	FALSE	FALSE	FALSE	FALSE	FALSE
474	NCT00456729	FALSE	First posted date	Malabsorption as a Cause of Iron Treatment Failure in Infants - A Clinical Observational Study	2007-04-05	2007	Completed	100	NA	>100	NA	FALSE	Non-Randomized	Single Group Assignment	Not Applicable	FALSE	Diagnostic	NA	NA	NA	NA	NA	1	Single center	single-country	OTHER	FALSE	FALSE	Other	FALSE	No safety results posted	No safety results posted	FALSE	183	1460	FALSE	TRUE	TRUE	TRUE	FALSE	FALSE	TRUE	FALSE	FALSE	TRUE	FALSE	FALSE	FALSE	FALSE
475	NCT00456911	FALSE	First posted date	Prospective Longitudinal Study on Health and Diet (Etude Longitudinale Prospective Alimentation et Santé)	2007-04-05	2007	Completed	2020	NA	>100	NA	TRUE	Randomized	Parallel Assignment	Not Applicable	FALSE	NA	NA	NA	NA	NA	NA	1	Single center	single-country	OTHER	FALSE	FALSE	Other	FALSE	No safety results posted	No safety results posted	TRUE	2190	23725	FALSE	FALSE	FALSE	FALSE	TRUE	TRUE	FALSE	FALSE	FALSE	FALSE	FALSE	TRUE	FALSE	FALSE
476	NCT00457015	FALSE	First posted date	EDEMA4: A Randomized, Double-Blind, Placebo-Controlled, Multi-Center Study to Assess the Efficacy and Safety of DX-88 (Ecallantide) for the Treatment of Acute Attacks of Hereditary Angioedema	2007-04-05	2007	Completed	96	Actual	<100	2	TRUE	Randomized	Parallel Assignment	Phase 3	FALSE	Treatment	TRUE	TRUE	TRUE	TRUE	TRUE	45	Multicenter	multinational	INDUSTRY	TRUE	FALSE	Industry	TRUE	SAEs reported	No deaths	TRUE	3650	ND	FALSE	FALSE	FALSE	FALSE	TRUE	TRUE	TRUE	FALSE	FALSE	FALSE	FALSE	FALSE	FALSE	FALSE
477	NCT00457353	FALSE	First posted date	Phase III Comparative Study to Assess the Efficacy and Safety of Oral Rehydration Therapy (ORT) in Combination With Spores of Bacillus Clausii (Enterogermina)Versus ORT Alone, Administered for 5 Days With the Treatment of Acute Diarrhea in Children.	2007-04-06	2007	Completed	264	Actual	>100	2	FALSE	Randomized	Parallel Assignment	Phase 3	TRUE	Treatment	NA	NA	NA	NA	NA	1	Single center	single-country	INDUSTRY	TRUE	FALSE	Industry	FALSE	No safety results posted	No safety results posted	FALSE	183	1825	FALSE	TRUE	TRUE	TRUE	FALSE	FALSE	TRUE	FALSE	FALSE	FALSE	FALSE	FALSE	FALSE	FALSE
478	NCT00457626	FALSE	First posted date	An Open Label Extension Study to Evaluate Safety, Tolerability, and Efficacy of 18 Weeks of Valsartan Treatment in Children 6 Months-5 Years Old With Hypertension	2007-04-06	2007	Completed	66	Actual	<100	1	TRUE	N/A	Single Group Assignment	Phase 3	FALSE	Treatment	NA	NA	NA	NA	NA	36	Multicenter	multinational	INDUSTRY	TRUE	FALSE	Industry	TRUE	SAEs reported	No deaths	FALSE	183	1825	FALSE	TRUE	TRUE	TRUE	FALSE	FALSE	TRUE	FALSE	FALSE	FALSE	FALSE	FALSE	FALSE	FALSE
479	NCT00457639	FALSE	First posted date	Phase II Study of Cholic Acid for Hepatic Steatosis in Lipodystrophy Patients	2007-04-06	2007	Completed	18	Actual	<100	2	TRUE	Randomized	Crossover Assignment	Phase 2	FALSE	Treatment	TRUE	TRUE	TRUE	NA	TRUE	1	Single center	single-country	OTHER	FALSE	FALSE	Other	TRUE	No SAEs	No deaths	TRUE	2190	25550	FALSE	FALSE	FALSE	FALSE	TRUE	TRUE	TRUE	FALSE	FALSE	FALSE	FALSE	FALSE	FALSE	FALSE
480	NCT00457717	FALSE	First posted date	NA	2007-04-06	2007	Completed	60	NA	<100	NA	TRUE	Randomized	Parallel Assignment	Phase 1	FALSE	Treatment	NA	NA	NA	NA	NA	1	Single center	single-country	OTHER	FALSE	FALSE	Other	FALSE	No safety results posted	No safety results posted	FALSE	2190	5475	FALSE	FALSE	FALSE	FALSE	TRUE	TRUE	TRUE	FALSE	FALSE	TRUE	FALSE	FALSE	FALSE	FALSE
481	NCT00457873	FALSE	First posted date	Isotonic Versus Hypotonic Saline for Maintenance Intravenous Fluid Therapy: A Pilot Randomized Trial	2007-04-09	2007	Completed	38	Actual	<100	2	NA	Randomized	Parallel Assignment	Phase 3	FALSE	Treatment	TRUE	TRUE	TRUE	TRUE	TRUE	1	Single center	single-country	OTHER	FALSE	FALSE	Other	FALSE	No safety results posted	No safety results posted	FALSE	30.5	6570	FALSE	TRUE	TRUE	TRUE	TRUE	TRUE	TRUE	FALSE	FALSE	FALSE	FALSE	FALSE	FALSE	FALSE
482	NCT00457938	FALSE	First posted date	Novel Therapies for Metabolic Complications in Patients With Lipodystrophies	2007-04-09	2007	Completed	4	Actual	<100	1	TRUE	N/A	Single Group Assignment	Not Applicable	FALSE	Treatment	NA	NA	NA	NA	NA	1	Single center	single-country	OTHER	TRUE	TRUE	NIH	FALSE	No safety results posted	No safety results posted	TRUE	5110	25550	FALSE	FALSE	FALSE	FALSE	FALSE	TRUE	FALSE	FALSE	FALSE	FALSE	FALSE	FALSE	FALSE	FALSE
483	NCT00457990	FALSE	First posted date	Early Versus Late Enteral Iron Supplementation in Infants With a Birth Weight of Less Than 1301g - Neurocognitive Development at 5.3 Years Corrected Age	2007-04-09	2007	Completed	204	NA	>100	NA	FALSE	Randomized	Single Group Assignment	Not Applicable	FALSE	Prevention	NA	NA	NA	NA	NA	1	Single center	single-country	OTHER	FALSE	FALSE	Other	FALSE	No safety results posted	No safety results posted	FALSE	1460	2555	FALSE	FALSE	FALSE	TRUE	TRUE	FALSE	TRUE	FALSE	FALSE	FALSE	FALSE	FALSE	FALSE	FALSE
484	NCT00458029	FALSE	First posted date	Studies to Treat Or Prevent Pediatric Type 2 Diabetes (STOPP-T2D) Middle-School Based Primary Prevention Trial (HEALTHY)	2007-04-09	2007	Completed	4603	Actual	>100	2	TRUE	Randomized	Parallel Assignment	Not Applicable	FALSE	Prevention	NA	NA	NA	NA	NA	8	Multicenter	single-country	NIH	FALSE	TRUE	NIH	FALSE	No safety results posted	No safety results posted	FALSE	3650	5840	FALSE	FALSE	FALSE	FALSE	TRUE	TRUE	FALSE	FALSE	FALSE	FALSE	FALSE	TRUE	FALSE	FALSE
485	NCT00458068	FALSE	First posted date	Prospective Randomized Trial of Early Versus Late Enteral Iron Supplementation in Infants With a Birth Weight of Less Than 1301 Grams	2007-04-09	2007	Completed	126	NA	>100	NA	FALSE	Randomized	Single Group Assignment	Not Applicable	FALSE	Prevention	NA	NA	NA	NA	NA	1	Single center	single-country	OTHER	FALSE	FALSE	Other	FALSE	No safety results posted	No safety results posted	FALSE	ND	7	TRUE	FALSE	FALSE	FALSE	FALSE	FALSE	TRUE	FALSE	FALSE	FALSE	FALSE	FALSE	FALSE	FALSE
486	NCT00458198	FALSE	First posted date	Integrated Behavioral Treatment for Selective Mutism	2007-04-09	2007	Completed	21	Actual	<100	2	NA	Randomized	Parallel Assignment	Not Applicable	FALSE	Treatment	NA	NA	NA	TRUE	NA	1	Single center	single-country	OTHER	FALSE	TRUE	NIH	FALSE	No safety results posted	No safety results posted	FALSE	1460	2920	FALSE	FALSE	FALSE	TRUE	TRUE	FALSE	FALSE	FALSE	FALSE	FALSE	FALSE	TRUE	FALSE	FALSE
487	NCT00458224	FALSE	First posted date	Prevention of Permanent Obesity in Children	2007-04-10	2007	Completed	48	Actual	<100	1	FALSE	N/A	Single Group Assignment	Not Applicable	FALSE	Prevention	NA	NA	NA	NA	NA	1	Single center	single-country	OTHER	FALSE	FALSE	Other	FALSE	No safety results posted	No safety results posted	FALSE	1825	2555	FALSE	FALSE	FALSE	TRUE	TRUE	FALSE	FALSE	FALSE	FALSE	FALSE	FALSE	TRUE	FALSE	FALSE
488	NCT00458250	FALSE	First posted date	Haploidentical Hematopoietic Stem Cell Transplantation in the Treatment of Hematological Malignancies Using CAMPATH-1H	2007-04-10	2007	Completed	10	Anticipated	<100	NA	TRUE	Non-Randomized	Factorial Assignment	Phase 1	FALSE	Treatment	NA	NA	NA	NA	NA	1	Single center	single-country	OTHER	FALSE	FALSE	Other	FALSE	No safety results posted	No safety results posted	TRUE	730	18250	FALSE	FALSE	FALSE	TRUE	TRUE	TRUE	TRUE	FALSE	FALSE	TRUE	FALSE	FALSE	FALSE	FALSE
489	NCT00458263	FALSE	First posted date	One Arm, Open Study to Assess Biochemical Markers of Growth Response to Growth Hormone Treatment in Children With Idiopathic Short Stature	2007-04-10	2007	Completed	21	Actual	<100	1	FALSE	Non-Randomized	Single Group Assignment	Phase 4	FALSE	Treatment	NA	NA	NA	NA	NA	1	Single center	single-country	OTHER	TRUE	FALSE	Industry	FALSE	No safety results posted	No safety results posted	FALSE	1095	3285	FALSE	FALSE	FALSE	TRUE	TRUE	FALSE	TRUE	FALSE	FALSE	FALSE	FALSE	FALSE	FALSE	FALSE
490	NCT00458341	FALSE	First posted date	A Phase 2 Study of PTC124 as an Oral Treatment for Nonsense-Mutation-Mediated Cystic Fibrosis	2007-04-10	2007	Completed	30	Actual	<100	2	FALSE	Randomized	Crossover Assignment	Phase 2	FALSE	Treatment	NA	NA	NA	NA	NA	3	Multicenter	multinational	INDUSTRY	TRUE	FALSE	Industry	TRUE	SAEs reported	No deaths	FALSE	2190	6570	FALSE	FALSE	FALSE	FALSE	TRUE	TRUE	TRUE	FALSE	FALSE	FALSE	FALSE	FALSE	FALSE	FALSE
491	NCT00458406	FALSE	First posted date	Evaluation of Adherence and Therapeutic Effectiveness of BiPAP With Bi-Flex Versus CPAP in Children With Obstructive Sleep Apnea	2007-04-10	2007	Completed	60	Actual	<100	2	FALSE	Randomized	Parallel Assignment	Not Applicable	FALSE	Treatment	TRUE	TRUE	TRUE	NA	TRUE	1	Single center	single-country	OTHER	TRUE	FALSE	Industry	TRUE	No SAEs	No deaths	FALSE	730	5840	FALSE	FALSE	FALSE	TRUE	TRUE	TRUE	FALSE	TRUE	FALSE	FALSE	FALSE	FALSE	FALSE	FALSE
492	NCT00458614	FALSE	First posted date	Lansoprazole Disposition in Young Children With Cystic Fibrosis	2007-04-11	2007	Completed	18	NA	<100	NA	NA	Non-Randomized	Single Group Assignment	Phase 1	FALSE	Treatment	NA	NA	NA	NA	NA	1	Single center	single-country	OTHER	FALSE	FALSE	Other	FALSE	No safety results posted	No safety results posted	FALSE	730	3650	FALSE	FALSE	FALSE	TRUE	TRUE	FALSE	TRUE	FALSE	FALSE	FALSE	FALSE	FALSE	FALSE	FALSE
493	NCT00458731	FALSE	First posted date	Phase I Clinical Trial Evaluating the Toxicity, Pharmacokinetics and Biological Effect of Intravenous Bevacizumab (Avastin TM) in Combination With Escalating Doses of Oral AZD2171 for Patients With Advanced Malignancies	2007-04-11	2007	Completed	57	Actual	<100	1	NA	N/A	Single Group Assignment	Phase 1	FALSE	Treatment	NA	NA	NA	NA	NA	1	Single center	single-country	NIH	FALSE	TRUE	NIH	FALSE	No safety results posted	No safety results posted	TRUE	5475	ND	FALSE	FALSE	FALSE	FALSE	FALSE	TRUE	TRUE	FALSE	TRUE	FALSE	FALSE	FALSE	FALSE	FALSE
494	NCT00458744	FALSE	First posted date	A Phase I Study Of Talotrexin (PT-523) In Children And Adolescents With Recurrent Solid Tumors Or Recurrent/Refractory Leukemias	2007-04-11	2007	Withdrawn	0	Actual	<100	NA	FALSE	NA	NA	Phase 1	FALSE	Treatment	NA	NA	NA	NA	NA	NA	NA	no facilities data	NETWORK	FALSE	TRUE	NIH	FALSE	No safety results posted	No safety results posted	TRUE	365	7665	FALSE	FALSE	TRUE	TRUE	TRUE	TRUE	TRUE	FALSE	FALSE	TRUE	FALSE	FALSE	FALSE	FALSE
495	NCT00458848	FALSE	First posted date	Phase II Study of Adult Acute Lymphoblastic Leukaemia (ALL): Imatinib in Combination With Chemotherapy in Ph+ Patients, and Post-remissional Treatment Intensification in High-risk Ph- Patients, With Minimal Residual Disease Monitoring.	2007-04-11	2007	Completed	470	Actual	>100	NA	FALSE	N/A	Single Group Assignment	Phase 2	FALSE	Treatment	NA	NA	NA	NA	NA	66	Multicenter	single-country	OTHER	FALSE	FALSE	Other	TRUE	SAEs reported	Deaths reported	TRUE	5475	21900	FALSE	FALSE	FALSE	FALSE	FALSE	TRUE	TRUE	FALSE	FALSE	TRUE	TRUE	FALSE	FALSE	FALSE
496	NCT00459082	FALSE	First posted date	A Pharmacokinetic Study of Dexmedetomine in Infants	2007-04-11	2007	Completed	36	NA	<100	NA	NA	Randomized	Parallel Assignment	Phase 1	FALSE	Treatment	NA	NA	NA	NA	NA	1	Single center	single-country	NIH	FALSE	TRUE	NIH	FALSE	No safety results posted	No safety results posted	FALSE	30.5	732	FALSE	TRUE	TRUE	TRUE	FALSE	FALSE	TRUE	FALSE	FALSE	FALSE	FALSE	FALSE	FALSE	FALSE
497	NCT00459160	FALSE	First posted date	A Comparison of Two Target Mean Arterial Pressures in the Resuscitation of Hypotensive Trauma Patients Undergoing Laparotomy or Thoracotomy for Trauma: A Prospective Randomized Controlled Clinical Trial	2007-04-11	2007	Unknown status	271	Anticipated	>100	2	TRUE	Randomized	Parallel Assignment	Not Applicable	FALSE	Treatment	NA	NA	NA	NA	NA	1	Single center	single-country	OTHER	FALSE	FALSE	Other	FALSE	No safety results posted	No safety results posted	TRUE	4380	16425	FALSE	FALSE	FALSE	FALSE	FALSE	TRUE	FALSE	FALSE	FALSE	TRUE	FALSE	FALSE	FALSE	FALSE
498	NCT00459225	FALSE	First posted date	Iron Prophylaxis for Anemia in Infants With Cyanotic Congenital Heart Disease: An Open Label Trial	2007-04-11	2007	Withdrawn	0	Actual	<100	2	FALSE	Randomized	Parallel Assignment	Not Applicable	FALSE	Prevention	NA	NA	NA	NA	NA	1	Single center	single-country	OTHER	FALSE	FALSE	Other	FALSE	No safety results posted	No safety results posted	FALSE	ND	61	TRUE	TRUE	FALSE	FALSE	FALSE	FALSE	TRUE	FALSE	FALSE	FALSE	FALSE	FALSE	FALSE	FALSE
499	NCT00459238	FALSE	First posted date	A Telephone-Based Education and Prevention Intervention for Teens and Young Adults	2007-04-11	2007	Completed	104	Actual	>100	NA	FALSE	Randomized	Single Group Assignment	Not Applicable	FALSE	Other	NA	NA	NA	NA	NA	1	Single center	single-country	OTHER	FALSE	TRUE	NIH	FALSE	No safety results posted	No safety results posted	TRUE	4745	7665	FALSE	FALSE	FALSE	FALSE	FALSE	TRUE	FALSE	FALSE	FALSE	FALSE	FALSE	FALSE	FALSE	FALSE
500	NCT00459264	FALSE	First posted date	Prevention of Mood Disorders by Folic Acid Supplementation	2007-04-11	2007	Completed	112	Actual	>100	2	TRUE	Randomized	Parallel Assignment	Not Applicable	TRUE	Prevention	TRUE	NA	TRUE	TRUE	TRUE	1	Single center	single-country	OTHER	FALSE	FALSE	Other	FALSE	No safety results posted	No safety results posted	TRUE	5110	8760	FALSE	FALSE	FALSE	FALSE	FALSE	TRUE	TRUE	FALSE	FALSE	FALSE	FALSE	FALSE	FALSE	FALSE
501	NCT00459316	FALSE	First posted date	Phase I/II Study of Safety and Immunogenicity of Quadrivalent Meningococcal Conjugate Vaccine (MCV4) in HIV-Infected Children and Youth And Open Label Immunogenicity Study of a Booster Dose of MCV4 in Previously Immunized HIV-Infected Children and Youth	2007-04-11	2007	Completed	384	Actual	>100	3	NA	Randomized	Parallel Assignment	Multiphase	FALSE	Prevention	NA	NA	NA	NA	NA	37	Multicenter	multinational	NIH	FALSE	TRUE	NIH	TRUE	SAEs reported	No deaths	TRUE	730	8760	FALSE	FALSE	FALSE	TRUE	TRUE	TRUE	FALSE	FALSE	TRUE	FALSE	FALSE	FALSE	FALSE	FALSE
502	NCT00459368	FALSE	First posted date	Adherence Feedback for Improving Respiratory Medication Use	2007-04-11	2007	Completed	2698	Actual	>100	2	FALSE	Randomized	Parallel Assignment	Not Applicable	FALSE	Treatment	NA	NA	NA	TRUE	NA	1	Single center	single-country	OTHER	FALSE	TRUE	NIH	TRUE	No SAEs	No deaths	TRUE	1825	20440	FALSE	FALSE	FALSE	TRUE	TRUE	TRUE	FALSE	FALSE	FALSE	FALSE	FALSE	TRUE	FALSE	FALSE
503	NCT00459537	FALSE	First posted date	A Randomized, Open-label, Active-controlled, Multicenter, Parallel Group Study to Assess the Efficacy, Safety and Tolerability of Topical 10% Terbinafine Hydrogen Chloride (HCl) Formulation Versus 5% Amorolfine Nail Lacquer for 48 Weeks of Treatment in Patients With Mild to Moderate Toenail Onychomycosis	2007-04-12	2007	Completed	1029	Actual	>100	2	NA	Randomized	Parallel Assignment	Phase 3	FALSE	Treatment	NA	NA	NA	NA	NA	10	Multicenter	multinational	INDUSTRY	TRUE	FALSE	Industry	TRUE	SAEs reported	No deaths	TRUE	4380	27375	FALSE	FALSE	FALSE	FALSE	FALSE	TRUE	TRUE	FALSE	FALSE	FALSE	FALSE	FALSE	FALSE	FALSE
504	NCT00459615	FALSE	First posted date	A Phase II, Randomized, Open-Label, Dose-Ranging Study of Intravenous Artesunate Therapy for the Treatment of Acute, Uncomplicated Plasmodium Falciparum Malaria.	2007-04-12	2007	Completed	120	Anticipated	>100	NA	NA	Randomized	Parallel Assignment	Phase 2	FALSE	Treatment	NA	NA	NA	NA	NA	2	Multicenter	multinational	FED	FALSE	FALSE	Other	FALSE	No safety results posted	No safety results posted	TRUE	4380	23725	FALSE	FALSE	FALSE	FALSE	FALSE	TRUE	TRUE	FALSE	FALSE	FALSE	FALSE	FALSE	FALSE	FALSE
505	NCT00459641	FALSE	First posted date	A Phase 2 Randomised, Open-label, Multi-centre Ascending Dose Study of the Efficacy, Safety and Tolerability of I-040302 Versus Control Injection (Bone Marrow Aspirate or Steroids) in Children and Young Adults With Solitary Bone Cysts	2007-04-12	2007	Withdrawn	0	Actual	<100	2	TRUE	Randomized	Parallel Assignment	Phase 2	FALSE	Treatment	NA	NA	NA	NA	NA	NA	NA	no facilities data	INDUSTRY	TRUE	FALSE	Industry	FALSE	No safety results posted	No safety results posted	FALSE	2190	5840	FALSE	FALSE	FALSE	FALSE	TRUE	TRUE	TRUE	FALSE	FALSE	FALSE	FALSE	FALSE	FALSE	FALSE
506	NCT00459732	FALSE	First posted date	Zinc and Bone Metabolism in Thalassemia	2007-04-12	2007	Completed	45	Actual	<100	2	TRUE	Randomized	Parallel Assignment	Not Applicable	TRUE	Treatment	TRUE	NA	TRUE	NA	TRUE	3	Multicenter	single-country	OTHER	FALSE	TRUE	NIH	TRUE	SAEs reported	No deaths	TRUE	2190	10950	FALSE	FALSE	FALSE	FALSE	TRUE	TRUE	FALSE	FALSE	FALSE	FALSE	FALSE	FALSE	FALSE	TRUE
507	NCT00459784	FALSE	First posted date	How to Reach Evidence Based Practice in Diagnostic Assessment and Management of Dementia by General Practitioners and Primary Care Nurses? The Effectiveness of an EASYcare Based Educational Program.	2007-04-13	2007	Unknown status	200	NA	>100	NA	FALSE	Randomized	Parallel Assignment	Not Applicable	FALSE	Educational/Counseling/Training	NA	NA	NA	NA	NA	1	Single center	single-country	OTHER	FALSE	FALSE	Other	FALSE	No safety results posted	No safety results posted	TRUE	ND	ND	ND	ND	ND	ND	ND	ND	FALSE	FALSE	FALSE	TRUE	FALSE	FALSE	FALSE	FALSE
508	NCT00459888	FALSE	First posted date	CLIMB Prospective Multicenter Registry Evaluating the Use of the PolarCath Peripheral Dilatation System (Boston Scientific) in the Treatment of Infrapopliteal Lesions in Patients With Critical Limb Ischemia (Rutherford 4 and 5).	2007-04-13	2007	Completed	100	Anticipated	>100	NA	FALSE	Non-Randomized	Single Group Assignment	Phase 4	FALSE	Treatment	NA	NA	NA	NA	NA	4	Multicenter	single-country	NETWORK	FALSE	FALSE	Other	FALSE	No safety results posted	No safety results posted	TRUE	ND	ND	ND	ND	ND	ND	ND	ND	FALSE	TRUE	FALSE	FALSE	FALSE	FALSE	FALSE	FALSE
509	NCT00459927	FALSE	First posted date	Prospective, Controlled Clinical Trial of a Novel Hemostatic Sealant Versus Electrocautery Hemostasis and Coblation Dissection in Patients Undergoing Tonsillectomy	2007-04-13	2007	Withdrawn	0	Actual	<100	NA	FALSE	Randomized	Parallel Assignment	Multiphase	FALSE	Treatment	NA	NA	NA	NA	NA	NA	NA	no facilities data	OTHER	FALSE	FALSE	Other	FALSE	No safety results posted	No safety results posted	FALSE	730	6205	FALSE	FALSE	FALSE	TRUE	TRUE	TRUE	FALSE	TRUE	FALSE	FALSE	FALSE	FALSE	FALSE	FALSE
510	NCT00459953	FALSE	First posted date	Extended Cessation Treatment for Teen Smokers	2007-04-13	2007	Completed	141	Actual	>100	2	TRUE	Randomized	Parallel Assignment	Multiphase	FALSE	Treatment	NA	NA	NA	NA	NA	1	Single center	single-country	OTHER	FALSE	TRUE	NIH	TRUE	No SAEs	No deaths	FALSE	5110	6570	FALSE	FALSE	FALSE	FALSE	FALSE	TRUE	TRUE	FALSE	FALSE	FALSE	FALSE	FALSE	FALSE	FALSE
511	NCT00460083	FALSE	First posted date	A Randomized, Double-Blinded Study of Epiceram Versus Elidel in Pediatric Subjects With Mild to Moderate Atopic Dermatitis	2007-04-13	2007	Completed	35	Actual	<100	2	FALSE	Randomized	Parallel Assignment	Phase 4	FALSE	Treatment	NA	NA	TRUE	NA	NA	2	Multicenter	single-country	INDUSTRY	TRUE	FALSE	Industry	FALSE	No safety results posted	No safety results posted	FALSE	730	4380	FALSE	FALSE	FALSE	TRUE	TRUE	FALSE	TRUE	TRUE	FALSE	FALSE	FALSE	FALSE	FALSE	FALSE
512	NCT00460135	FALSE	First posted date	The Impact of Resistance Exercise Training On Metabolic Dysregulation in Obese Children.	2007-04-13	2007	Completed	20	Actual	<100	2	FALSE	Randomized	Parallel Assignment	Not Applicable	FALSE	Prevention	NA	NA	NA	NA	NA	1	Single center	single-country	OTHER	FALSE	FALSE	Other	FALSE	No safety results posted	No safety results posted	FALSE	2920	4380	FALSE	FALSE	FALSE	FALSE	TRUE	FALSE	FALSE	FALSE	FALSE	FALSE	FALSE	TRUE	FALSE	FALSE
513	NCT00460369	FALSE	First posted date	Sulfadoxine-Pyrimethamine Versus Artemether-Lumefantrine Versus Amodiaquine-Artesunate Coformulation in Uncomplicated Plasmodium Falciparum Malaria : an Open Randomized Study	2007-04-13	2007	Completed	240	Actual	>100	3	TRUE	Randomized	Parallel Assignment	Not Applicable	FALSE	Treatment	NA	NA	NA	NA	NA	1	Single center	single-country	OTHER_GOV	FALSE	FALSE	Other	FALSE	No safety results posted	No safety results posted	FALSE	183	3629.5	FALSE	TRUE	TRUE	TRUE	TRUE	FALSE	TRUE	FALSE	FALSE	FALSE	FALSE	FALSE	FALSE	FALSE
514	NCT00460395	FALSE	First posted date	Surgery Versus Stereotactic Radiosurgery in the Treatment of Single Brain Metastasis: A Randomized Trial	2007-04-16	2007	Completed	64	Actual	<100	NA	TRUE	Randomized	Parallel Assignment	Phase 3	FALSE	Treatment	NA	NA	NA	NA	NA	1	Single center	single-country	OTHER	FALSE	FALSE	Other	FALSE	No safety results posted	No safety results posted	TRUE	5840	ND	FALSE	FALSE	FALSE	FALSE	FALSE	TRUE	FALSE	FALSE	FALSE	TRUE	FALSE	FALSE	FALSE	FALSE
515	NCT00460421	FALSE	First posted date	A Phase 1 Dose-escalation Study to Evaluate the Safety and Pharmacokinetics (PK) of Palifermin in Pediatric Subjects With Acute Leukemias Undergoing Myeloablative Therapy and Allogeneic Hematopoietic Stem Cell Transplant (HSCT)	2007-04-16	2007	Completed	27	Actual	<100	1	TRUE	N/A	Single Group Assignment	Phase 1	FALSE	Prevention	NA	NA	NA	NA	NA	7	Multicenter	single-country	INDUSTRY	TRUE	FALSE	Industry	TRUE	SAEs reported	No deaths	FALSE	365	5840	FALSE	FALSE	TRUE	TRUE	TRUE	TRUE	TRUE	FALSE	FALSE	FALSE	TRUE	FALSE	FALSE	FALSE
516	NCT00460486	FALSE	First posted date	Open-Label Phase 3b Clinical Study to Evaluate the Immunogenicity and Safety of FSME-IMMUN 0.5 ml With the First and Second Vaccination Being Administered According to a Rapid Immunization Schedule in Healthy Adults Aged 16 Years or Older	2007-04-16	2007	Completed	330	NA	>100	NA	TRUE	Non-Randomized	Single Group Assignment	Phase 3	FALSE	Prevention	NA	NA	NA	NA	NA	4	Multicenter	single-country	INDUSTRY	TRUE	FALSE	Industry	FALSE	No safety results posted	No safety results posted	TRUE	5840	ND	FALSE	FALSE	FALSE	FALSE	FALSE	TRUE	FALSE	FALSE	TRUE	FALSE	FALSE	FALSE	FALSE	FALSE
517	NCT00460525	FALSE	First posted date	Randomized, Controlled Phase II Clinical Trial to Evaluate the Safety, Immunogenicity and Efficacy of the AMA-1 Malaria Vaccine FMP2.1/AS02A Versus Rabies Vaccine in 1-6 Year Old Children in Bandiagara, Mali	2007-04-16	2007	Completed	400	Actual	>100	2	TRUE	Randomized	Parallel Assignment	Phase 2	FALSE	Prevention	TRUE	TRUE	TRUE	NA	TRUE	1	Single center	single-country	FED	TRUE	TRUE	NIH	TRUE	SAEs reported	No deaths	FALSE	365	2190	FALSE	FALSE	TRUE	TRUE	FALSE	FALSE	FALSE	FALSE	TRUE	FALSE	FALSE	FALSE	FALSE	FALSE
518	NCT00460577	FALSE	First posted date	Randomized, Double Blind, Double Dummy, Placebo Controlled Trial to Compare the Effectiveness of Formoterol vs Ipatropioum Bromide Plus Fenoterol in Asthmatic Children (5-<12 Years) With Acute Bronchial Obstruction Attending Emergency Services	2007-04-16	2007	Completed	60	Actual	<100	2	NA	Randomized	Parallel Assignment	Phase 4	FALSE	Treatment	TRUE	TRUE	TRUE	TRUE	TRUE	2	Multicenter	single-country	INDUSTRY	TRUE	FALSE	Industry	TRUE	No SAEs	No deaths	FALSE	1825	4380	FALSE	FALSE	FALSE	TRUE	TRUE	FALSE	TRUE	FALSE	FALSE	FALSE	FALSE	FALSE	FALSE	FALSE
519	NCT00460590	FALSE	First posted date	A Phase I Study Evaluating the Safety and Immunogenicity of a New TB Vaccine MVA85A, in Healthy Volunteers With no Evidence of Infection With Mycobacterium Tuberculosis, in Cape Town	2007-04-16	2007	Completed	36	Actual	<100	3	TRUE	Non-Randomized	Parallel Assignment	Phase 1	FALSE	Prevention	NA	NA	NA	NA	NA	1	Single center	single-country	OTHER	FALSE	FALSE	Other	FALSE	No safety results posted	No safety results posted	TRUE	4380	18250	FALSE	FALSE	FALSE	FALSE	FALSE	TRUE	FALSE	FALSE	TRUE	FALSE	FALSE	FALSE	FALSE	FALSE
520	NCT00460694	FALSE	First posted date	A Phase II Trial on Allogeneic Cytokine-induced Killer Cell Immunotherapy for Relapse After Allogeneic Marrow Transplant for Haematological Malignancies	2007-04-16	2007	Completed	24	Actual	<100	NA	TRUE	Non-Randomized	Single Group Assignment	Multiphase	FALSE	Treatment	NA	NA	NA	NA	NA	1	Single center	single-country	OTHER	FALSE	FALSE	Other	FALSE	No safety results posted	No safety results posted	TRUE	4380	21900	FALSE	FALSE	FALSE	FALSE	FALSE	TRUE	FALSE	FALSE	TRUE	FALSE	FALSE	FALSE	FALSE	FALSE
521	NCT00460733	FALSE	First posted date	Local (Brazil) Study, Multicenter, Opened, Comparative, Randomized, With Parallel Groups, Phase IV, in Post Menopausal Woman With Colles' Fracture of the Risedronate Sodium Usage in the Consolidation and in the Callus of the Colles'Fracture.	2007-04-16	2007	Completed	141	Actual	>100	2	NA	Randomized	Parallel Assignment	Phase 4	FALSE	Treatment	NA	NA	NA	NA	NA	1	Single center	single-country	INDUSTRY	TRUE	FALSE	Industry	FALSE	No safety results posted	No safety results posted	TRUE	ND	ND	ND	ND	ND	ND	ND	ND	TRUE	FALSE	FALSE	FALSE	FALSE	FALSE	FALSE	FALSE
522	NCT00460876	FALSE	First posted date	Toxicity and Activity of Periocular Topotecan in Children With Retinoblastoma	2007-04-17	2007	Completed	5	Actual	<100	NA	TRUE	Non-Randomized	Single Group Assignment	Phase 1	FALSE	Treatment	NA	NA	NA	NA	NA	1	Single center	single-country	OTHER_GOV	FALSE	FALSE	Other	FALSE	No safety results posted	No safety results posted	FALSE	ND	6570	TRUE	TRUE	TRUE	TRUE	TRUE	TRUE	TRUE	FALSE	FALSE	FALSE	FALSE	FALSE	FALSE	FALSE
523	NCT00461032	FALSE	First posted date	A Multicenter, Randomized, Double-blind, Placebo-Controlled Parallel Group 8-week Study to Evaluate the Efficacy and Safety of Chewable Montelukast When Initiated at the Start of the School Year in Pediatric Patients With Chronic Asthma	2007-04-17	2007	Completed	1162	Actual	>100	2	FALSE	Randomized	Parallel Assignment	Phase 3	TRUE	Treatment	TRUE	NA	TRUE	NA	TRUE	NA	NA	no facilities data	INDUSTRY	TRUE	FALSE	Industry	TRUE	SAEs reported	No deaths	FALSE	2190	5110	FALSE	FALSE	FALSE	FALSE	TRUE	TRUE	TRUE	FALSE	FALSE	FALSE	FALSE	FALSE	FALSE	FALSE
524	NCT00461071	FALSE	First posted date	RCT on the Use of Psychoeducation for Bulimia Nervosa in Young Women	2007-04-17	2007	Completed	150	Actual	>100	2	TRUE	Randomized	Parallel Assignment	Not Applicable	FALSE	Other	NA	NA	NA	NA	NA	1	Single center	single-country	OTHER	FALSE	FALSE	Other	FALSE	No safety results posted	No safety results posted	TRUE	5840	10950	FALSE	FALSE	FALSE	FALSE	FALSE	TRUE	FALSE	FALSE	FALSE	FALSE	FALSE	TRUE	FALSE	FALSE
525	NCT00461097	FALSE	First posted date	Oral Desensitization to Egg With Subsequent Induction of Tolerance for Egg-Allergic Children (CoFAR 3)	2007-04-17	2007	Completed	55	Actual	<100	2	TRUE	Randomized	Parallel Assignment	Phase 2	TRUE	Treatment	TRUE	NA	TRUE	NA	TRUE	5	Multicenter	single-country	NIH	FALSE	TRUE	NIH	TRUE	SAEs reported	No deaths	FALSE	1825	6570	FALSE	FALSE	FALSE	TRUE	TRUE	TRUE	TRUE	FALSE	FALSE	FALSE	FALSE	FALSE	FALSE	FALSE
526	NCT00461201	FALSE	First posted date	Effectiveness of an Intervention in Primary Care: Randomized Controlled Trial Comparing Care for Patients Requesting Same Day Consultations by Nurse Practitioner vs General Practitioners	2007-04-17	2007	Unknown status	1640	NA	>100	NA	FALSE	Randomized	Parallel Assignment	Not Applicable	FALSE	Health Services Research	NA	NA	NA	NA	NA	NA	NA	no facilities data	OTHER_GOV	FALSE	FALSE	Other	FALSE	No safety results posted	No safety results posted	TRUE	5475	ND	FALSE	FALSE	FALSE	FALSE	FALSE	TRUE	FALSE	FALSE	FALSE	TRUE	FALSE	FALSE	FALSE	FALSE
527	NCT00461422	FALSE	First posted date	Early Follicular GnRH Antagonist Supplementation Improves Fertilization and Embryo Cleavage Rates in IVF-ET GnRH Antagonist Cycles	2007-04-18	2007	Completed	50	Actual	<100	2	FALSE	Randomized	Parallel Assignment	Phase 4	FALSE	Treatment	NA	NA	NA	NA	NA	1	Single center	single-country	OTHER_GOV	TRUE	FALSE	Industry	FALSE	No safety results posted	No safety results posted	TRUE	ND	ND	ND	ND	ND	ND	ND	ND	TRUE	FALSE	FALSE	FALSE	FALSE	FALSE	FALSE	FALSE
528	NCT00461487	FALSE	First posted date	Reducing Teen Sexual Behavior: A Clinic-Based Approach	2007-04-18	2007	Completed	530	Actual	>100	3	FALSE	Randomized	Parallel Assignment	Not Applicable	FALSE	NA	TRUE	NA	NA	NA	TRUE	1	Single center	single-country	OTHER	FALSE	TRUE	NIH	FALSE	No safety results posted	No safety results posted	FALSE	4015	5110	FALSE	FALSE	FALSE	FALSE	TRUE	TRUE	FALSE	FALSE	FALSE	FALSE	FALSE	TRUE	FALSE	FALSE
529	NCT00461539	FALSE	First posted date	Reducing Health Risk Behavior and Improving Health in Adolescent Depression	2007-04-18	2007	Completed	217	Actual	>100	2	TRUE	Randomized	Parallel Assignment	Multiphase	FALSE	Treatment	NA	NA	NA	TRUE	NA	2	Multicenter	single-country	OTHER	FALSE	TRUE	NIH	FALSE	No safety results posted	No safety results posted	FALSE	4745	6570	FALSE	FALSE	FALSE	FALSE	FALSE	TRUE	FALSE	FALSE	FALSE	FALSE	FALSE	TRUE	FALSE	FALSE
530	NCT00461552	FALSE	First posted date	Therapeutic Approaches to HAART-Induced Lipodystrophy	2007-04-18	2007	Completed	23	Actual	<100	2	TRUE	Randomized	Parallel Assignment	Phase 2	FALSE	Treatment	TRUE	TRUE	TRUE	NA	TRUE	1	Single center	single-country	OTHER	TRUE	FALSE	Industry	TRUE	SAEs reported	No deaths	TRUE	5110	23725	FALSE	FALSE	FALSE	FALSE	FALSE	TRUE	TRUE	FALSE	FALSE	FALSE	FALSE	FALSE	FALSE	FALSE
531	NCT00461578	FALSE	First posted date	Open Study on the Tolerability and Efficacy of the Combination Chlorproguanil-Dapsone+Artesunate Compared to Amodiaquine+Sulfadoxine-Pyrimethamine for the Treatment of Uncomplicated Falciparum Malaria in Rwandan Children	2007-04-18	2007	Completed	800	NA	>100	NA	FALSE	Randomized	Parallel Assignment	Not Applicable	FALSE	Treatment	NA	NA	NA	NA	NA	1	Single center	single-country	OTHER	FALSE	FALSE	Other	FALSE	No safety results posted	No safety results posted	FALSE	366	1799.5	FALSE	FALSE	TRUE	TRUE	FALSE	FALSE	TRUE	FALSE	FALSE	FALSE	FALSE	FALSE	FALSE	FALSE
532	NCT00461656	FALSE	First posted date	Prospective, Randomized, Double-blind Comparison of 5 % Against 1.25 % Povidone-iodine Solution as Preoperative Antisepsis for Strabismus Surgery in Young Children	2007-04-18	2007	Completed	70	Actual	<100	NA	FALSE	Randomized	Parallel Assignment	Phase 4	FALSE	Prevention	TRUE	TRUE	TRUE	TRUE	TRUE	9	Multicenter	multinational	OTHER	FALSE	FALSE	Other	FALSE	No safety results posted	No safety results posted	FALSE	ND	1825	TRUE	TRUE	TRUE	TRUE	FALSE	FALSE	TRUE	FALSE	FALSE	FALSE	FALSE	FALSE	FALSE	FALSE
533	NCT00461747	FALSE	First posted date	A National, Open-Label, Multicenter, Randomized, Comparative Phase III Study of Induction Treatment With VBMCP-VBAD/Velcade Versus Thalidomide / Dexamethasone Versus Velcade / Thalidomide / Dexamethasone Followed by High Dose Intensive Therapy With Autologous Hemopoietic Stem Cell Support and Maintenance Treatment With Interferon-a Versus Thalidomide Versus Thalidomide / Velcade in Untreated Pati…	2007-04-18	2007	Completed	390	Anticipated	>100	3	TRUE	Randomized	Parallel Assignment	Phase 3	FALSE	Treatment	NA	NA	NA	NA	NA	79	Multicenter	single-country	OTHER	FALSE	FALSE	Other	FALSE	No safety results posted	No safety results posted	TRUE	ND	23725	TRUE	TRUE	TRUE	TRUE	TRUE	TRUE	TRUE	FALSE	FALSE	FALSE	FALSE	FALSE	FALSE	FALSE
534	NCT00461786	FALSE	First posted date	A Phase II Evaluation of Pemetrexed (Alimta, LY231514l, IND # 40061) in the Treatment of Recurrent or Persistent Platinum Resistant Ovarian or Primary Peritoneal Carcinoma	2007-04-18	2007	Completed	51	Actual	<100	1	TRUE	Non-Randomized	Single Group Assignment	Phase 2	FALSE	Treatment	NA	NA	NA	NA	NA	1	Single center	single-country	INDUSTRY	TRUE	FALSE	Industry	TRUE	SAEs reported	No deaths	TRUE	ND	ND	ND	ND	ND	ND	ND	ND	TRUE	FALSE	FALSE	FALSE	FALSE	FALSE	FALSE	FALSE
535	NCT00461799	FALSE	First posted date	Orlistat Treatment of Unconjugated Hyperbilirubinemia in Crigler-Najjar Disease; A Randomized Controlled Trial	2007-04-18	2007	Completed	16	NA	<100	NA	FALSE	Randomized	Crossover Assignment	Not Applicable	FALSE	Treatment	NA	NA	NA	NA	NA	1	Single center	single-country	OTHER	FALSE	FALSE	Other	FALSE	No safety results posted	No safety results posted	TRUE	2920	ND	FALSE	FALSE	FALSE	FALSE	TRUE	TRUE	TRUE	FALSE	FALSE	FALSE	FALSE	FALSE	FALSE	FALSE
536	NCT00461916	FALSE	First posted date	Half-Dose Depot Triptorelin Versus Reduced-Dose Daily Buserelin in a Long Protocol of Controlled Ovarian Stimulation for ICSI/ET	2007-04-18	2007	Completed	182	NA	>100	NA	FALSE	Randomized	Parallel Assignment	Phase 4	FALSE	Treatment	NA	NA	NA	NA	NA	1	Single center	single-country	OTHER	FALSE	FALSE	Other	FALSE	No safety results posted	No safety results posted	TRUE	ND	12775	TRUE	TRUE	TRUE	TRUE	TRUE	TRUE	TRUE	FALSE	FALSE	FALSE	FALSE	FALSE	FALSE	FALSE
537	NCT00461981	FALSE	First posted date	A Phase 2, Prospective, Randomized, Open-Label Study to Evaluate the Immune Responses of FluMist® Compared With Trivalent Inactivated Vaccine (TIV) in Children 12 to <36 Months of Age	2007-04-18	2007	Completed	101	Actual	>100	2	TRUE	Randomized	Single Group Assignment	Phase 2	FALSE	Treatment	NA	NA	NA	NA	NA	19	Multicenter	single-country	INDUSTRY	TRUE	FALSE	Industry	TRUE	No SAEs	No deaths	FALSE	366	1067.5	FALSE	FALSE	TRUE	TRUE	FALSE	FALSE	FALSE	FALSE	TRUE	FALSE	FALSE	FALSE	FALSE	FALSE
538	NCT00461994	FALSE	First posted date	The Role of Exercise and/or Diet in Weight Loss, and Weight Maintenance in Obese Preadolescent Children	2007-04-18	2007	Completed	160	NA	>100	NA	FALSE	Randomized	Parallel Assignment	Not Applicable	FALSE	Treatment	NA	NA	NA	NA	NA	2	Multicenter	single-country	OTHER	TRUE	FALSE	Industry	FALSE	No safety results posted	No safety results posted	FALSE	2190	4015	FALSE	FALSE	FALSE	FALSE	TRUE	FALSE	FALSE	FALSE	FALSE	FALSE	FALSE	TRUE	FALSE	FALSE
539	NCT00462020	FALSE	First posted date	Intravenous Versus Intravenous/Oral Antibiotics for Perforated Appendicitis	2007-04-18	2007	Completed	102	Actual	>100	2	FALSE	Randomized	Parallel Assignment	Not Applicable	FALSE	Treatment	NA	NA	NA	NA	NA	1	Single center	single-country	OTHER	FALSE	FALSE	Other	TRUE	No SAEs	No deaths	FALSE	ND	6570	TRUE	TRUE	TRUE	TRUE	TRUE	TRUE	TRUE	FALSE	FALSE	FALSE	FALSE	FALSE	FALSE	FALSE
540	NCT00462072	FALSE	First posted date	Microarray Analysis of Peripheral Blood and Tissues of Patients With Immune Mediated Inflammatory Diseases	2007-04-18	2007	Completed	31	Actual	<100	NA	FALSE	N/A	Single Group Assignment	Phase 4	FALSE	Treatment	NA	NA	NA	NA	NA	1	Single center	single-country	OTHER	TRUE	FALSE	Industry	TRUE	No SAEs	No deaths	TRUE	4380	ND	FALSE	FALSE	FALSE	FALSE	FALSE	TRUE	TRUE	FALSE	FALSE	FALSE	FALSE	FALSE	FALSE	FALSE
541	NCT00462098	FALSE	First posted date	Randomized Controlled Trial of Hyperbaric Oxygen in Patients Who Have Taken Bisphosphonates	2007-04-18	2007	Completed	54	Actual	<100	2	TRUE	Randomized	Parallel Assignment	Phase 1	FALSE	Treatment	NA	NA	NA	NA	NA	1	Single center	single-country	OTHER	FALSE	FALSE	Other	FALSE	No safety results posted	No safety results posted	TRUE	ND	ND	ND	ND	ND	ND	ND	ND	FALSE	TRUE	FALSE	FALSE	FALSE	FALSE	FALSE	FALSE
542	NCT00462124	FALSE	First posted date	One-arm, Multi-center, Prospective Study to Assess the Safety and Efficacy of BioProtect Biodegradable Implantable Balloon in Prostate Cancer Subjects Undergoing Radiotherapy	2007-04-18	2007	Completed	7	Actual	<100	1	FALSE	N/A	Single Group Assignment	Not Applicable	FALSE	Prevention	NA	NA	NA	NA	NA	1	Single center	single-country	INDUSTRY	TRUE	FALSE	Industry	TRUE	SAEs reported	No deaths	TRUE	ND	29200	TRUE	TRUE	TRUE	TRUE	TRUE	TRUE	FALSE	TRUE	FALSE	FALSE	FALSE	FALSE	FALSE	FALSE
543	NCT00462267	FALSE	First posted date	Examining the Feasibility of Collaborative Care Treatment for Overweight Adolescents	2007-04-19	2007	Completed	215	Actual	>100	2	FALSE	Randomized	Parallel Assignment	Phase 2	FALSE	Treatment	NA	NA	NA	TRUE	NA	1	Single center	single-country	OTHER	FALSE	FALSE	Other	FALSE	No safety results posted	No safety results posted	FALSE	4745	5475	FALSE	FALSE	FALSE	FALSE	FALSE	TRUE	FALSE	FALSE	FALSE	FALSE	FALSE	TRUE	FALSE	FALSE
544	NCT00462332	FALSE	First posted date	Phase II Pilot Trial to Evaluate the Efficacy of a Combined Therapy Approach for Young CLL Patients With Advanced and Progressive Disease Stratified According to the Biological Prognostic Features	2007-04-19	2007	Completed	86	Actual	<100	2	FALSE	Non-Randomized	Parallel Assignment	Phase 2	FALSE	Treatment	NA	NA	NA	NA	NA	23	Multicenter	single-country	OTHER	FALSE	FALSE	Other	TRUE	SAEs reported	No deaths	TRUE	ND	21900	TRUE	TRUE	TRUE	TRUE	TRUE	TRUE	TRUE	FALSE	FALSE	TRUE	FALSE	FALSE	FALSE	FALSE
545	NCT00462371	FALSE	First posted date	Open-Label, Randomised Trial Comparing Efficacy of Continuous Subcutaneous Insulin Infusion(CSII) and Multiple Daily Insulin Injections (MDII) in Improving Glycemic Control and Quality of Life in Poorly Regulated Type 1 Diabetic Children.	2007-04-19	2007	Completed	38	NA	<100	NA	TRUE	Randomized	Crossover Assignment	Phase 4	FALSE	Treatment	NA	NA	NA	NA	NA	1	Single center	single-country	OTHER	FALSE	FALSE	Other	FALSE	No safety results posted	No safety results posted	FALSE	1460	5840	FALSE	FALSE	FALSE	TRUE	TRUE	TRUE	FALSE	TRUE	FALSE	FALSE	FALSE	FALSE	FALSE	FALSE
546	NCT00462410	FALSE	First posted date	Socio-anthropological Study Evaluating the Impact of Observance or Treatment in Patients With Breast Cancer	2007-04-19	2007	Completed	65	Anticipated	<100	NA	NA	NA	NA	Not Applicable	FALSE	Health Services Research	NA	NA	NA	NA	NA	NA	NA	no facilities data	OTHER	FALSE	FALSE	Other	FALSE	No safety results posted	No safety results posted	TRUE	ND	ND	ND	ND	ND	ND	ND	ND	FALSE	FALSE	FALSE	TRUE	FALSE	FALSE	FALSE	FALSE
547	NCT00462462	FALSE	First posted date	Systemic and Local Diffusion of Ethanol After Administration of Ethanol 96% Formulated in a Gel and Ethanol 98% Solution by the Percutaneous Route, in Patients With Congenital Venous Malformations:Pharmacokinetic, Pharmacodynamic and Clinical Study.	2007-04-19	2007	Completed	32	Actual	<100	2	FALSE	Randomized	Parallel Assignment	Phase 2	FALSE	NA	NA	NA	NA	NA	NA	2	Multicenter	multinational	INDUSTRY	TRUE	FALSE	Industry	TRUE	SAEs reported	No deaths	TRUE	4380	ND	FALSE	FALSE	FALSE	FALSE	FALSE	TRUE	TRUE	FALSE	FALSE	FALSE	FALSE	FALSE	FALSE	FALSE
548	NCT00462566	FALSE	First posted date	The Efficacy of Motor Cortex Stimulation for Pain Control	2007-04-19	2007	Completed	12	Actual	<100	NA	FALSE	Randomized	Crossover Assignment	Not Applicable	FALSE	Treatment	NA	NA	TRUE	NA	NA	1	Single center	single-country	OTHER	FALSE	FALSE	Other	FALSE	No safety results posted	No safety results posted	TRUE	ND	ND	ND	ND	ND	ND	ND	ND	FALSE	TRUE	FALSE	FALSE	FALSE	FALSE	FALSE	FALSE
549	NCT00462592	FALSE	First posted date	A Randomised Double Blind, Placebo Controlled 4-way Cross Over Study Comparing Montelukast, Inhaled Budesonide and Their Combination on Exercise-induced Bronchoconstriction	2007-04-19	2007	Completed	18	Actual	<100	4	FALSE	Randomized	Crossover Assignment	Phase 3	TRUE	Treatment	TRUE	NA	TRUE	NA	TRUE	2	Multicenter	single-country	OTHER	TRUE	FALSE	Industry	FALSE	No safety results posted	No safety results posted	TRUE	2920	12775	FALSE	FALSE	FALSE	FALSE	TRUE	TRUE	TRUE	FALSE	FALSE	FALSE	FALSE	FALSE	FALSE	FALSE
550	NCT00462709	FALSE	First posted date	LEVP2006-4 CHANGE 3 Trial (C1-Inhibitor in Hereditary Angioedema Nanofiltration Generation Evaluating Efficacy): Open-Label Use of C1INH-nf (Human) for the Prophylactic Treatment to Prevent HAE Attacks and as Treatment in Acute HAE Attacks	2007-04-19	2007	Completed	146	Actual	>100	1	NA	N/A	Single Group Assignment	Phase 3	FALSE	Prevention	NA	NA	NA	NA	NA	48	Multicenter	single-country	INDUSTRY	TRUE	FALSE	Industry	TRUE	No SAEs	No deaths	TRUE	365	ND	FALSE	FALSE	TRUE	TRUE	TRUE	TRUE	FALSE	FALSE	TRUE	FALSE	FALSE	FALSE	FALSE	FALSE
551	NCT00462787	FALSE	First posted date	A Phase I Dose Escalation Trial of Clofarabine in Addition to Topotecan, Vinorelbine, Thiotepa, and Dexamethasone in Pediatric Patients With Relapsed or Refractory Acute Leukemia	2007-04-19	2007	Completed	23	Actual	<100	1	NA	N/A	Single Group Assignment	Phase 1	FALSE	Treatment	NA	NA	NA	NA	NA	1	Single center	single-country	OTHER	FALSE	TRUE	NIH	FALSE	No safety results posted	No safety results posted	TRUE	ND	10220	TRUE	TRUE	TRUE	TRUE	TRUE	TRUE	TRUE	FALSE	TRUE	FALSE	FALSE	FALSE	FALSE	FALSE
552	NCT00462813	FALSE	First posted date	An Investigation Into the Effects of Diidolylmethane (BioResponse DIM®) Supplementation in Women With Low-Grade Cervical Cytological Abnormalities [CRISP-1]	2007-04-19	2007	Completed	3000	Anticipated	>100	NA	NA	Randomized	NA	Phase 3	FALSE	Prevention	NA	NA	NA	NA	NA	2	Multicenter	single-country	OTHER	FALSE	FALSE	Other	FALSE	No safety results posted	No safety results posted	TRUE	ND	ND	ND	ND	ND	ND	ND	ND	TRUE	FALSE	FALSE	TRUE	FALSE	FALSE	TRUE	FALSE
553	NCT00462904	FALSE	First posted date	Phase IIa Trial to Evaluate the Pharmacokinetic Response to Bactericidal/Permeability-increasing Protein (rBPI21) for the Treatment of Patients With Burn Injury.	2007-04-19	2007	Terminated	4	Actual	<100	1	FALSE	N/A	Single Group Assignment	Phase 2	FALSE	Treatment	NA	NA	NA	NA	NA	1	Single center	single-country	OTHER	FALSE	FALSE	Other	TRUE	SAEs reported	No deaths	TRUE	4745	21900	FALSE	FALSE	FALSE	FALSE	FALSE	TRUE	TRUE	FALSE	FALSE	FALSE	FALSE	FALSE	FALSE	FALSE
554	NCT00463151	FALSE	First posted date	An Exploratory Study of Rebamipide in Patients With Active Ulcerative Colitis	2007-04-20	2007	Completed	124	Actual	>100	4	FALSE	Randomized	Parallel Assignment	Phase 2	FALSE	Treatment	TRUE	TRUE	TRUE	TRUE	TRUE	5	Multicenter	single-country	INDUSTRY	TRUE	FALSE	Industry	TRUE	SAEs reported	No deaths	TRUE	5840	ND	FALSE	FALSE	FALSE	FALSE	FALSE	TRUE	TRUE	FALSE	FALSE	FALSE	FALSE	FALSE	FALSE	FALSE
555	NCT00463190	FALSE	First posted date	Postmarketing Study of Probiotics Medication in Childhood Diarrhea	2007-04-20	2007	Completed	300	Anticipated	>100	NA	TRUE	Randomized	Parallel Assignment	Phase 4	FALSE	Treatment	TRUE	TRUE	TRUE	NA	TRUE	1	Single center	single-country	OTHER	FALSE	FALSE	Other	FALSE	No safety results posted	No safety results posted	FALSE	91.5	4380	FALSE	TRUE	TRUE	TRUE	TRUE	FALSE	TRUE	FALSE	FALSE	FALSE	FALSE	FALSE	FALSE	FALSE
556	NCT00463229	FALSE	First posted date	The Comparative Acceptability, Safety, Effects and Expense of Specialized, Integrated, and Interdisciplinary Community Rehabilitation for Stroke Survivors and Their Caregivers	2007-04-20	2007	Completed	101	Actual	>100	2	FALSE	Randomized	Parallel Assignment	Not Applicable	FALSE	Treatment	NA	NA	NA	TRUE	NA	1	Single center	single-country	OTHER	FALSE	FALSE	Other	TRUE	No SAEs	No deaths	TRUE	ND	ND	ND	ND	ND	ND	ND	ND	FALSE	FALSE	FALSE	FALSE	FALSE	FALSE	FALSE	FALSE
557	NCT00463424	FALSE	First posted date	NeuFlex and Swanson Metacarpophalangeal Implants for Rheumatoid Arthritis: a Prospective Randomized Controlled Clinical Trial	2007-04-20	2007	Completed	40	NA	<100	NA	FALSE	Randomized	Parallel Assignment	Phase 2	FALSE	Treatment	NA	NA	NA	NA	NA	1	Single center	single-country	OTHER	TRUE	FALSE	Industry	FALSE	No safety results posted	No safety results posted	TRUE	ND	ND	ND	ND	ND	ND	ND	ND	FALSE	TRUE	FALSE	FALSE	FALSE	FALSE	FALSE	FALSE
558	NCT00463437	FALSE	First posted date	Booster Vaccination With Pneumococcal Vaccine GSK1024850A, a DTPa-Combined and MenC or Hib-MenC Vaccines	2007-04-20	2007	Completed	1437	Actual	>100	4	NA	Randomized	Parallel Assignment	Phase 3	FALSE	Prevention	NA	NA	NA	NA	NA	63	Multicenter	multinational	INDUSTRY	TRUE	FALSE	Industry	TRUE	SAEs reported	No deaths	FALSE	335.5	549	FALSE	TRUE	TRUE	FALSE	FALSE	FALSE	FALSE	FALSE	TRUE	FALSE	FALSE	FALSE	FALSE	FALSE
559	NCT00463476	FALSE	First posted date	Assessment of the Immunogenicity and Safety of Japanese Encephalitis Live Attenuated SA 14-14-2 Vaccine in Children in Sri Lanka	2007-04-20	2007	Completed	305	Actual	>100	2	FALSE	Non-Randomized	Single Group Assignment	Phase 4	FALSE	Prevention	NA	NA	NA	NA	NA	3	Multicenter	single-country	OTHER	FALSE	FALSE	Other	TRUE	SAEs reported	No deaths	FALSE	730	1825	FALSE	FALSE	FALSE	TRUE	FALSE	FALSE	FALSE	FALSE	TRUE	FALSE	FALSE	FALSE	FALSE	FALSE
560	NCT00463489	FALSE	First posted date	Lifestyle Intervention Study in Adjuvant Treatment of Early Breast Cancer	2007-04-20	2007	Completed	338	Actual	>100	2	FALSE	Randomized	Parallel Assignment	Not Applicable	FALSE	Prevention	NA	NA	NA	NA	NA	21	Multicenter	multinational	OTHER	TRUE	FALSE	Industry	FALSE	No safety results posted	No safety results posted	TRUE	ND	ND	ND	ND	ND	ND	ND	ND	FALSE	FALSE	FALSE	FALSE	FALSE	TRUE	FALSE	FALSE
561	NCT00463684	FALSE	First posted date	Assessment of the Immunogenicity and Safety of Japanese Encephalitis Live Attenuated SA 14-14-2 Vaccine in Children in Sri Lanka	2007-04-20	2007	Completed	278	Actual	>100	1	FALSE	N/A	Single Group Assignment	Phase 4	FALSE	Prevention	NA	NA	NA	NA	NA	3	Multicenter	single-country	OTHER	FALSE	FALSE	Other	TRUE	SAEs reported	No deaths	FALSE	274.5	274.5	FALSE	TRUE	FALSE	FALSE	FALSE	FALSE	FALSE	FALSE	TRUE	FALSE	FALSE	FALSE	FALSE	FALSE
562	NCT00463918	FALSE	First posted date	Phase 1 Randomized, Double-Blind, Placebo-Controlled Study to Evaluate the Multiple-Dose Pharmacokinetics, Safety and Tolerability of Varenicline in Healthy Adolescent Smokers	2007-04-20	2007	Completed	73	Actual	<100	NA	NA	Randomized	Parallel Assignment	Phase 1	FALSE	Treatment	NA	NA	NA	NA	NA	16	Multicenter	multinational	INDUSTRY	TRUE	FALSE	Industry	FALSE	No safety results posted	No safety results posted	FALSE	4380	5840	FALSE	FALSE	FALSE	FALSE	FALSE	TRUE	TRUE	FALSE	FALSE	FALSE	FALSE	FALSE	FALSE	FALSE
563	NCT00464009	FALSE	First posted date	Development and Evaluation of a Medical Intervention for Early Childhood Caries	2007-04-20	2007	Completed	120	Actual	>100	3	FALSE	Randomized	Factorial Assignment	Not Applicable	FALSE	Health Services Research	NA	NA	NA	NA	NA	1	Single center	single-country	OTHER	FALSE	FALSE	Other	FALSE	No safety results posted	No safety results posted	TRUE	ND	ND	ND	ND	ND	ND	ND	ND	FALSE	FALSE	FALSE	FALSE	FALSE	TRUE	FALSE	FALSE
564	NCT00464022	FALSE	First posted date	Carbon Dioxide Versus Air Insufflation in Double-Balloon Endoscopy -a Randomised Controlled Multicentre Trial	2007-04-20	2007	Completed	100	Anticipated	>100	NA	FALSE	Randomized	Parallel Assignment	Phase 4	FALSE	Diagnostic	NA	NA	NA	NA	NA	1	Single center	single-country	OTHER	FALSE	FALSE	Other	FALSE	No safety results posted	No safety results posted	TRUE	5840	32850	FALSE	FALSE	FALSE	FALSE	FALSE	TRUE	FALSE	TRUE	FALSE	FALSE	FALSE	FALSE	FALSE	FALSE
565	NCT00464126	FALSE	First posted date	The Use of Colloid Versus Crystalloid in Post-operative Pediatric Cardiac Patients for Fluid Resuscitation	2007-04-20	2007	Completed	32	Actual	<100	2	FALSE	Randomized	Parallel Assignment	Not Applicable	TRUE	Treatment	TRUE	TRUE	TRUE	NA	TRUE	1	Single center	single-country	OTHER	FALSE	FALSE	Other	FALSE	No safety results posted	No safety results posted	FALSE	ND	1098	TRUE	TRUE	TRUE	TRUE	FALSE	FALSE	FALSE	FALSE	FALSE	FALSE	FALSE	FALSE	FALSE	FALSE
566	NCT00464269	FALSE	First posted date	An International, Double-blind, Parallel-group, Placebo-controlled, Randomized Study: Evaluation of the Efficacy and Safety of Brivaracetam in Subjects (>= 16 to 70 Years Old) With Partial Onset Seizures	2007-04-23	2007	Completed	400	Actual	>100	4	FALSE	Randomized	Parallel Assignment	Phase 3	FALSE	Treatment	TRUE	TRUE	TRUE	TRUE	TRUE	70	Multicenter	multinational	INDUSTRY	TRUE	FALSE	Industry	TRUE	SAEs reported	No deaths	TRUE	5840	25550	FALSE	FALSE	FALSE	FALSE	FALSE	TRUE	TRUE	FALSE	FALSE	FALSE	FALSE	FALSE	FALSE	FALSE
567	NCT00464412	FALSE	First posted date	The Effect of a Short Educational Program on Young Women's Knowledge and Beliefs About Osteoporosis	2007-04-23	2007	Completed	135	Actual	>100	NA	FALSE	Randomized	Parallel Assignment	Phase 1	FALSE	NA	NA	NA	NA	NA	NA	NA	NA	no facilities data	OTHER	FALSE	FALSE	Other	FALSE	No safety results posted	No safety results posted	TRUE	ND	ND	ND	ND	ND	ND	ND	ND	FALSE	FALSE	FALSE	FALSE	FALSE	TRUE	FALSE	FALSE
568	NCT00464425	FALSE	First posted date	Electroacupuncture for Postoperative Ileus After Laparoscopic Colorectal Surgery: a Randomised Sham-controlled Pilot Study	2007-04-23	2007	Completed	165	Anticipated	>100	3	TRUE	Randomized	Parallel Assignment	Phase 3	TRUE	Treatment	TRUE	NA	NA	TRUE	TRUE	1	Single center	single-country	OTHER	FALSE	FALSE	Other	FALSE	No safety results posted	No safety results posted	TRUE	ND	ND	ND	ND	ND	ND	ND	ND	FALSE	FALSE	FALSE	TRUE	FALSE	FALSE	FALSE	FALSE
569	NCT00464438	FALSE	First posted date	NA	2007-04-23	2007	Completed	171	Actual	>100	2	NA	Randomized	Parallel Assignment	Phase 4	FALSE	Treatment	TRUE	TRUE	TRUE	TRUE	TRUE	2	Multicenter	multinational	INDUSTRY	TRUE	FALSE	Industry	TRUE	SAEs reported	No deaths	FALSE	ND	31	TRUE	TRUE	FALSE	FALSE	FALSE	FALSE	TRUE	FALSE	FALSE	FALSE	FALSE	FALSE	FALSE	FALSE
570	NCT00464451	FALSE	First posted date	Prospective, Double Blinded,Randomized Controlled Trial of Dexmedetomidine Versus Chloral Hydrate for Pediatric Sedation During EEG	2007-04-23	2007	Withdrawn	0	Actual	<100	2	TRUE	Randomized	Parallel Assignment	Phase 2	FALSE	Treatment	TRUE	TRUE	TRUE	NA	TRUE	1	Single center	single-country	OTHER	TRUE	FALSE	Industry	FALSE	No safety results posted	No safety results posted	FALSE	122	6570	FALSE	TRUE	TRUE	TRUE	TRUE	TRUE	TRUE	FALSE	FALSE	FALSE	FALSE	FALSE	FALSE	FALSE
571	NCT00464620	FALSE	First posted date	A Phase II Trial of Dasatinib in Advanced Sarcomas	2007-04-23	2007	Completed	366	Actual	>100	1	TRUE	N/A	Single Group Assignment	Phase 2	FALSE	Treatment	NA	NA	NA	NA	NA	20	Multicenter	single-country	OTHER	TRUE	FALSE	Industry	TRUE	SAEs reported	No deaths	TRUE	4745	ND	FALSE	FALSE	FALSE	FALSE	FALSE	TRUE	TRUE	FALSE	FALSE	FALSE	FALSE	FALSE	FALSE	FALSE
572	NCT00464672	FALSE	First posted date	A Phase III, Observer-Blind, Randomized, Controlled, Multicenter Study to Evaluate Safety, Tolerability, and Immunogenicity of Two Trivalent Subunit Inactivated Influenza Vaccines in Healthy Children Aged 3 to 8 Years, in Healthy Children/Adolescents Aged 9 to 17 Years,and in Healthy Adults Aged 18 to 64 Years	2007-04-24	2007	Completed	1893	Actual	>100	2	TRUE	Randomized	Parallel Assignment	Phase 3	FALSE	Prevention	TRUE	NA	TRUE	NA	TRUE	2	Multicenter	single-country	INDUSTRY	TRUE	FALSE	Industry	TRUE	SAEs reported	No deaths	TRUE	1095	23360	FALSE	FALSE	FALSE	TRUE	TRUE	TRUE	FALSE	FALSE	TRUE	FALSE	FALSE	FALSE	FALSE	FALSE
573	NCT00464815	FALSE	First posted date	Primary Vaccination Study in Subjects Aged 11-17 Years to Demonstrate the Non-inferiority of GSK Biologicals' Meningococcal Vaccine GSK134612 Vaccine Versus Mencevax™ ACWY	2007-04-24	2007	Completed	1025	Actual	>100	2	NA	Randomized	Parallel Assignment	Phase 3	FALSE	Prevention	NA	NA	NA	NA	NA	7	Multicenter	multinational	INDUSTRY	TRUE	FALSE	Industry	TRUE	SAEs reported	No deaths	FALSE	4015	6205	FALSE	FALSE	FALSE	FALSE	TRUE	TRUE	FALSE	FALSE	TRUE	FALSE	FALSE	FALSE	FALSE	FALSE
574	NCT00464867	FALSE	First posted date	NA	2007-04-24	2007	Completed	128	Actual	>100	NA	FALSE	Randomized	Parallel Assignment	Not Applicable	FALSE	Prevention	TRUE	TRUE	TRUE	NA	TRUE	1	Single center	single-country	OTHER	FALSE	FALSE	Other	FALSE	No safety results posted	No safety results posted	FALSE	730	1825	FALSE	FALSE	FALSE	TRUE	FALSE	FALSE	FALSE	FALSE	TRUE	FALSE	FALSE	FALSE	FALSE	FALSE
575	NCT00464945	FALSE	First posted date	A Phase 3, Randomised,Active-Controlled ,Double-Blind Trial Evaluating the Safety, Tolerability, and Immunogenicity of Manufacturing Scale 13-valent Pneumococcal Conjugate Vaccine	2007-04-24	2007	Completed	269	Actual	>100	2	NA	Randomized	Parallel Assignment	Phase 3	FALSE	Prevention	TRUE	TRUE	TRUE	TRUE	TRUE	9	Multicenter	single-country	INDUSTRY	TRUE	FALSE	Industry	TRUE	SAEs reported	No deaths	FALSE	41	99	FALSE	TRUE	FALSE	FALSE	FALSE	FALSE	FALSE	FALSE	TRUE	FALSE	FALSE	FALSE	FALSE	FALSE
576	NCT00465010	FALSE	First posted date	Talking Parents, Healthy Teens: A Worksite-Based Parenting Program for Parents of Adolescents	2007-04-24	2007	Completed	1252	Actual	>100	NA	FALSE	Randomized	Single Group Assignment	Not Applicable	FALSE	Prevention	NA	NA	NA	NA	NA	1	Single center	single-country	OTHER	FALSE	TRUE	NIH	FALSE	No safety results posted	No safety results posted	TRUE	4015	25550	FALSE	FALSE	FALSE	FALSE	TRUE	TRUE	FALSE	FALSE	FALSE	FALSE	FALSE	TRUE	FALSE	FALSE
577	NCT00465179	FALSE	First posted date	Phase II Trial of Sunitinib Malate (Sutent) Therapy in Patients With Advanced Non-Clear Cell Renal Cell Carcinoma	2007-04-24	2007	Completed	61	Actual	<100	1	FALSE	N/A	Single Group Assignment	Phase 2	FALSE	Treatment	NA	NA	NA	NA	NA	1	Single center	single-country	OTHER	TRUE	FALSE	Industry	TRUE	SAEs reported	No deaths	TRUE	ND	ND	ND	ND	ND	ND	ND	ND	TRUE	FALSE	FALSE	FALSE	FALSE	FALSE	FALSE	FALSE
578	NCT00465257	FALSE	First posted date	Efficacy of Artesunate + Amodiaquine Four Years After Its Introduction as New Treatment Policy for Uncomplicated Plasmodium Falciparum Malaria in Zanzibar	2007-04-24	2007	Suspended	110	Anticipated	>100	NA	NA	Non-Randomized	Single Group Assignment	Phase 4	FALSE	NA	NA	NA	NA	NA	NA	1	Single center	single-country	OTHER	FALSE	FALSE	Other	FALSE	No safety results posted	No safety results posted	FALSE	183	1799.5	FALSE	TRUE	TRUE	TRUE	FALSE	FALSE	TRUE	FALSE	FALSE	FALSE	FALSE	FALSE	FALSE	FALSE
579	NCT00465361	FALSE	First posted date	Evaluation of Resident Surveillance of Pediatric Patient Developmental Status at the Two Month Preventive Care Visit	2007-04-25	2007	Completed	7	Actual	<100	2	FALSE	Non-Randomized	Single Group Assignment	Not Applicable	FALSE	NA	NA	NA	NA	NA	NA	1	Single center	single-country	OTHER	FALSE	FALSE	Other	TRUE	No SAEs	No deaths	TRUE	ND	ND	ND	ND	ND	ND	ND	ND	FALSE	FALSE	FALSE	TRUE	FALSE	FALSE	FALSE	FALSE
580	NCT00465413	FALSE	First posted date	NA	2007-04-25	2007	Completed	300	Anticipated	>100	NA	TRUE	Non-Randomized	Parallel Assignment	Phase 2	FALSE	Treatment	NA	NA	NA	NA	NA	2	Multicenter	single-country	OTHER	FALSE	FALSE	Other	FALSE	No safety results posted	No safety results posted	TRUE	2190	ND	FALSE	FALSE	FALSE	FALSE	TRUE	TRUE	FALSE	TRUE	FALSE	FALSE	FALSE	FALSE	FALSE	FALSE
581	NCT00465478	FALSE	First posted date	Autologous Bone Marrow Mononuclear Cell Transplantation in Treating Patients With Type 1 or 2 Diabetes Mellitus-a Phase 1/2 Study	2007-04-25	2007	Unknown status	200	NA	>100	NA	TRUE	Non-Randomized	Parallel Assignment	Multiphase	FALSE	Treatment	NA	NA	NA	NA	NA	1	Single center	single-country	OTHER	FALSE	FALSE	Other	FALSE	No safety results posted	No safety results posted	TRUE	5840	23725	FALSE	FALSE	FALSE	FALSE	FALSE	TRUE	FALSE	FALSE	FALSE	TRUE	FALSE	FALSE	FALSE	FALSE
582	NCT00465504	FALSE	First posted date	Comparison of Iontophoresis of Lidocaine and Eutectic Mixture of Local Anesthetics (EMLA®) Cream Versus Subcutaneous Injections of Lidocaine and EMLA® for Pain Relief in Intra-articular Corticosteroid Injections in Children With Juvenile Idiopathic Arthritis: A Randomized Clinical Trial	2007-04-25	2007	Completed	5	Actual	<100	NA	FALSE	Randomized	Parallel Assignment	Phase 3	FALSE	Treatment	NA	NA	NA	NA	NA	1	Single center	single-country	OTHER	FALSE	FALSE	Other	FALSE	No safety results posted	No safety results posted	FALSE	1460	6570	FALSE	FALSE	FALSE	TRUE	TRUE	TRUE	FALSE	FALSE	FALSE	TRUE	FALSE	FALSE	FALSE	FALSE
583	NCT00465530	FALSE	First posted date	Safety and Efficacy of Once Daily Intranasal Gentamycin Irrigation Versus Saline in the Treatment of Pediatric Chronic Sinusitis	2007-04-25	2007	Completed	40	Actual	<100	2	TRUE	Randomized	Parallel Assignment	Not Applicable	TRUE	Treatment	TRUE	NA	TRUE	NA	TRUE	2	Multicenter	single-country	OTHER	FALSE	FALSE	Other	TRUE	No SAEs	No deaths	FALSE	1460	6205	FALSE	FALSE	FALSE	TRUE	TRUE	TRUE	TRUE	FALSE	FALSE	FALSE	FALSE	FALSE	FALSE	FALSE
584	NCT00465569	FALSE	First posted date	A Randomized, Double-Blind, Placebo-Controlled Study of Oral Milk Immunotherapy for Cow's Milk Allergy	2007-04-25	2007	Completed	20	Actual	<100	2	TRUE	Randomized	Parallel Assignment	Multiphase	FALSE	Treatment	TRUE	TRUE	TRUE	TRUE	TRUE	2	Multicenter	single-country	OTHER	FALSE	FALSE	Other	TRUE	No SAEs	No deaths	TRUE	2190	7665	FALSE	FALSE	FALSE	FALSE	TRUE	TRUE	TRUE	FALSE	FALSE	FALSE	FALSE	FALSE	FALSE	FALSE
585	NCT00465647	FALSE	First posted date	A Multi-center, Open-label, Dose Titration Study Pharmacokinetics/Pharmacodynamics, Safety, and Efficacy of Hydromorphone Oral Solution in Subjects From 28 Days to 16 Years of Age, Who Require Opioid Analgesics for Postoperative Pain	2007-04-25	2007	Completed	116	Actual	>100	4	TRUE	Non-Randomized	Single Group Assignment	Phase 4	FALSE	Treatment	NA	NA	NA	NA	NA	14	Multicenter	single-country	INDUSTRY	TRUE	FALSE	Industry	TRUE	SAEs reported	No deaths	FALSE	ND	5840	TRUE	TRUE	TRUE	TRUE	TRUE	TRUE	TRUE	FALSE	FALSE	FALSE	FALSE	FALSE	FALSE	FALSE
586	NCT00465686	FALSE	First posted date	Ergonomic Classroom Furniture and the Printing Legibility of Elementary School Students With CP	2007-04-25	2007	Completed	30	Actual	<100	1	FALSE	Randomized	Crossover Assignment	Phase 1	FALSE	Supportive Care	NA	NA	NA	TRUE	NA	1	Single center	single-country	OTHER	FALSE	FALSE	Other	FALSE	No safety results posted	No safety results posted	FALSE	2190	2920	FALSE	FALSE	FALSE	FALSE	TRUE	FALSE	FALSE	TRUE	FALSE	FALSE	FALSE	FALSE	FALSE	FALSE
587	NCT00465699	FALSE	First posted date	Evaluation of Topical B12 for the Treatment of Childhood Atopic Dermatitis	2007-04-25	2007	Unknown status	50	NA	<100	NA	TRUE	Randomized	Single Group Assignment	Not Applicable	FALSE	Treatment	NA	NA	NA	NA	NA	1	Single center	single-country	OTHER	FALSE	FALSE	Other	FALSE	No safety results posted	No safety results posted	FALSE	183	6570	FALSE	TRUE	TRUE	TRUE	TRUE	TRUE	TRUE	FALSE	FALSE	FALSE	FALSE	FALSE	FALSE	FALSE
588	NCT00465764	FALSE	First posted date	Pilot Tolerance and Bone Status of Healthy, Term Infants Fed Infant Formulas	2007-04-25	2007	Completed	115	Actual	>100	2	TRUE	Randomized	Parallel Assignment	Phase 2	FALSE	Treatment	TRUE	TRUE	TRUE	TRUE	TRUE	2	Multicenter	single-country	INDUSTRY	TRUE	FALSE	Industry	FALSE	No safety results posted	No safety results posted	FALSE	ND	8	TRUE	FALSE	FALSE	FALSE	FALSE	FALSE	FALSE	FALSE	FALSE	FALSE	FALSE	FALSE	FALSE	FALSE
589	NCT00465777	FALSE	First posted date	Reduced in-Hospital Mortality After Improved Management of Patients Hospitalised With Malaria. A Randomised Trial	2007-04-25	2007	Completed	950	NA	>100	NA	FALSE	Randomized	Parallel Assignment	Not Applicable	FALSE	Health Services Research	NA	NA	NA	NA	NA	1	Single center	single-country	OTHER	FALSE	FALSE	Other	FALSE	No safety results posted	No safety results posted	FALSE	91.5	1825	FALSE	TRUE	TRUE	TRUE	FALSE	FALSE	FALSE	FALSE	FALSE	FALSE	FALSE	TRUE	FALSE	FALSE
590	NCT00465816	FALSE	First posted date	Non-inferiority of GSK Biologicals' Meningococcal Vaccine 134612 Given Concomitantly With GSK Biologicals' Twinrix™ Versus 134612 Alone and Twinrix™ Alone in Healthy Subjects Aged 11 Through 17 Years.	2007-04-25	2007	Completed	611	Actual	>100	3	NA	Randomized	Parallel Assignment	Phase 3	FALSE	Prevention	NA	NA	NA	NA	NA	6	Multicenter	multinational	INDUSTRY	TRUE	FALSE	Industry	TRUE	SAEs reported	No deaths	FALSE	4015	6205	FALSE	FALSE	FALSE	FALSE	TRUE	TRUE	FALSE	FALSE	TRUE	FALSE	FALSE	FALSE	FALSE	FALSE
591	NCT00465920	FALSE	First posted date	Development and Pilot Evaluation of Modified Cognitive Behavioural Therapy for Adolescents With Early Onset Psychosis	2007-04-27	2007	Unknown status	42	Anticipated	<100	NA	TRUE	Randomized	Parallel Assignment	Phase 2	FALSE	Treatment	NA	NA	NA	NA	NA	1	Single center	single-country	OTHER	FALSE	FALSE	Other	FALSE	No safety results posted	No safety results posted	FALSE	5110	6570	FALSE	FALSE	FALSE	FALSE	FALSE	TRUE	FALSE	FALSE	FALSE	FALSE	FALSE	TRUE	FALSE	FALSE
592	NCT00465933	FALSE	First posted date	Treatment of Acute Promyelocytic Leukemia: Remission Induction With ATRA + Idarubicin (AIDA) Risk Adapted Intensity of Consolidation and Addition of ATRA Maintenance With ATRA + Methotrexate + Mercaptopurine Salvage Therapy for Molecular and Haematological Relapses	2007-04-27	2007	Completed	NA	NA	NA	NA	NA	Non-Randomized	Single Group Assignment	Phase 4	FALSE	Treatment	NA	NA	NA	NA	NA	2	Multicenter	single-country	OTHER	FALSE	FALSE	Other	FALSE	No safety results posted	No safety results posted	TRUE	ND	27375	TRUE	TRUE	TRUE	TRUE	TRUE	TRUE	TRUE	FALSE	FALSE	FALSE	FALSE	FALSE	FALSE	FALSE
593	NCT00465985	FALSE	First posted date	A Three-part,Multicenter Study,With a Randomized,Double-blind,Placebo Controlled,Withdrawal Design in Part II to Assess Efficacy,Safety,and Tolerability of ACZ885(Anti-interleukin-1beta Monoclonal Antibody)in Patients With Muckle-Wells Syndrome	2007-04-27	2007	Completed	35	Actual	<100	2	NA	Randomized	Parallel Assignment	Phase 3	FALSE	Treatment	TRUE	TRUE	TRUE	TRUE	TRUE	12	Multicenter	multinational	INDUSTRY	TRUE	FALSE	Industry	TRUE	SAEs reported	No deaths	TRUE	1460	27375	FALSE	FALSE	FALSE	TRUE	TRUE	TRUE	TRUE	FALSE	FALSE	FALSE	FALSE	FALSE	FALSE	FALSE
594	NCT00466024	FALSE	First posted date	Particulate Reduction Education in City Homes (PREACH)	2007-04-27	2007	Completed	125	Actual	>100	3	TRUE	Randomized	Parallel Assignment	Phase 3	FALSE	Prevention	TRUE	NA	NA	NA	TRUE	1	Single center	single-country	OTHER	FALSE	TRUE	NIH	FALSE	No safety results posted	No safety results posted	FALSE	2190	4380	FALSE	FALSE	FALSE	FALSE	TRUE	FALSE	FALSE	FALSE	FALSE	FALSE	FALSE	TRUE	FALSE	FALSE
595	NCT00466128	FALSE	First posted date	A Double-blinded Randomized Controlled Trial With Indomethacin Versus Placebo in Women With Preterm Premature Rupture of Membranes (PPROM) Between 24 and 32 Weeks Gestation	2007-04-27	2007	Unknown status	116	Anticipated	>100	NA	TRUE	Randomized	Parallel Assignment	Phase 2	FALSE	Treatment	TRUE	TRUE	TRUE	TRUE	TRUE	1	Single center	single-country	OTHER	FALSE	FALSE	Other	FALSE	No safety results posted	No safety results posted	TRUE	5475	18250	FALSE	FALSE	FALSE	FALSE	FALSE	TRUE	TRUE	FALSE	FALSE	FALSE	FALSE	FALSE	FALSE	FALSE
596	NCT00466206	FALSE	First posted date	Phase II Magnetic Alteration of Pectus Excavatum	2007-04-27	2007	Completed	10	Actual	<100	1	TRUE	N/A	Single Group Assignment	Multiphase	FALSE	Treatment	NA	NA	NA	NA	NA	1	Single center	single-country	OTHER	FALSE	FALSE	Other	TRUE	No SAEs	No deaths	FALSE	2920	5110	FALSE	FALSE	FALSE	FALSE	TRUE	TRUE	FALSE	TRUE	FALSE	TRUE	FALSE	FALSE	FALSE	FALSE
597	NCT00466232	FALSE	First posted date	Phase I Study of Weekly Topotecan in Combination With Sorafenib in Treatment of Relapsed Small Cell Lung Cancer	2007-04-27	2007	Completed	16	Actual	<100	1	FALSE	Non-Randomized	Single Group Assignment	Phase 1	FALSE	Treatment	NA	NA	NA	NA	NA	1	Single center	single-country	OTHER	FALSE	FALSE	Other	FALSE	No safety results posted	No safety results posted	TRUE	ND	ND	ND	ND	ND	ND	ND	ND	TRUE	FALSE	FALSE	FALSE	FALSE	FALSE	FALSE	FALSE
598	NCT00466297	FALSE	First posted date	The SCRIPT Programme (GIM): Structuring Communication Relationships for Interprofessional Teamwork to Achieve Interprofessional Education for Collaborative Patient-Centered Practice (IECPCP)	2007-04-27	2007	Completed	1000	Anticipated	>100	NA	FALSE	Randomized	Parallel Assignment	Not Applicable	FALSE	Health Services Research	NA	NA	NA	NA	NA	2	Multicenter	single-country	OTHER	FALSE	FALSE	Other	FALSE	No safety results posted	No safety results posted	TRUE	ND	ND	ND	ND	ND	ND	ND	ND	FALSE	FALSE	FALSE	FALSE	FALSE	TRUE	FALSE	FALSE
599	NCT00466544	FALSE	First posted date	NA	2007-04-27	2007	Unknown status	100	Anticipated	>100	NA	TRUE	Randomized	Parallel Assignment	Phase 4	FALSE	Treatment	NA	NA	NA	NA	NA	1	Single center	single-country	OTHER	FALSE	FALSE	Other	FALSE	No safety results posted	No safety results posted	FALSE	1460	5840	FALSE	FALSE	FALSE	TRUE	TRUE	TRUE	FALSE	TRUE	FALSE	FALSE	FALSE	FALSE	FALSE	FALSE
600	NCT00466648	FALSE	First posted date	Randomized Controlled Trial Comparing Two Different Methods of Laparoscopy Port Closure	2007-04-27	2007	Completed	20	NA	<100	NA	TRUE	Randomized	Single Group Assignment	Not Applicable	FALSE	Treatment	NA	NA	NA	NA	NA	NA	NA	no facilities data	OTHER	FALSE	FALSE	Other	FALSE	No safety results posted	No safety results posted	TRUE	5840	25550	FALSE	FALSE	FALSE	FALSE	FALSE	TRUE	FALSE	FALSE	FALSE	TRUE	FALSE	FALSE	FALSE	FALSE
601	NCT00466791	FALSE	First posted date	A Phase II, Randomized, Double-blind, Multi-center, Placebo-controlled, Dose Optimization, Analog Classroom, Crossover Study Designed to Assess the Time Course of Treatment Effect, Tolerability and Safety of Methylphenidate Transdermal System (MTS) in Pediatric Patients Aged 6-12 With Attention-Deficit/Hyperactivity Disorder (ADHD)	2007-04-27	2007	Completed	93	Actual	<100	2	FALSE	Randomized	Crossover Assignment	Phase 2	TRUE	Treatment	TRUE	TRUE	TRUE	NA	TRUE	1	Single center	single-country	INDUSTRY	TRUE	FALSE	Industry	FALSE	No safety results posted	No safety results posted	FALSE	2190	4380	FALSE	FALSE	FALSE	FALSE	TRUE	FALSE	TRUE	FALSE	FALSE	FALSE	FALSE	FALSE	FALSE	FALSE
602	NCT00466817	FALSE	First posted date	A Phase III, Randomized, Placebo-Controlled Blinded Investigation of Six Weeks vs. Six Months of Oral Valganciclovir Therapy in Infants With Symptomatic Congenital Cytomegalovirus Infection (CASG 112)	2007-04-27	2007	Completed	109	Actual	>100	2	NA	Randomized	Parallel Assignment	Phase 3	TRUE	Treatment	TRUE	TRUE	TRUE	NA	TRUE	48	Multicenter	multinational	NIH	FALSE	TRUE	NIH	TRUE	SAEs reported	No deaths	FALSE	ND	30	TRUE	TRUE	FALSE	FALSE	FALSE	FALSE	TRUE	FALSE	FALSE	FALSE	FALSE	FALSE	FALSE	FALSE
603	NCT00466947	FALSE	First posted date	COMPAS: A Phase III Study to Demonstrate Efficacy of GSK Biologicals' 10-valent Pneumococcal Vaccine (GSK1024850A) Against Community Acquired Pneumonia and Acute Otitis Media	2007-04-27	2007	Completed	23802	Actual	>100	2	NA	Randomized	Parallel Assignment	Phase 3	FALSE	Prevention	NA	TRUE	TRUE	NA	TRUE	22	Multicenter	multinational	INDUSTRY	TRUE	FALSE	Industry	TRUE	SAEs reported	Deaths reported	FALSE	42	112	FALSE	TRUE	FALSE	FALSE	FALSE	FALSE	FALSE	FALSE	TRUE	FALSE	FALSE	FALSE	FALSE	FALSE
604	NCT00466986	FALSE	First posted date	A Phase II, Non-Randomized Study of Abraxane Plus Carboplatin in Patients With Recurrent Platinum-Sensitive Ovarian or Primary Peritoneal Cancer	2007-04-27	2007	Completed	40	Anticipated	<100	NA	FALSE	Non-Randomized	Single Group Assignment	Phase 2	FALSE	Treatment	NA	NA	NA	NA	NA	1	Single center	single-country	OTHER	TRUE	FALSE	Industry	FALSE	No safety results posted	No safety results posted	TRUE	ND	ND	ND	ND	ND	ND	ND	ND	TRUE	FALSE	FALSE	FALSE	FALSE	FALSE	FALSE	FALSE
605	NCT00466999	FALSE	First posted date	Sublingual Misoprostol Versus Standard Surgical Care for the Treatment of Incomplete Abortion	2007-04-27	2007	Completed	1000	Actual	>100	2	FALSE	Randomized	Single Group Assignment	Not Applicable	FALSE	Treatment	NA	NA	NA	NA	NA	6	Multicenter	multinational	OTHER	FALSE	FALSE	Other	FALSE	No safety results posted	No safety results posted	TRUE	ND	ND	ND	ND	ND	ND	ND	ND	TRUE	FALSE	FALSE	TRUE	FALSE	FALSE	FALSE	FALSE
606	NCT00467051	FALSE	First posted date	Treatment of Recurrent or Resistant Pediatric Malignant Germ Cell Tumors With Paclitaxel, Ifosfamide and Carboplatin	2007-04-27	2007	Completed	20	Actual	<100	1	NA	N/A	Single Group Assignment	Phase 2	FALSE	Treatment	NA	NA	NA	NA	NA	95	Multicenter	multinational	NETWORK	FALSE	TRUE	NIH	TRUE	No SAEs	No deaths	TRUE	ND	7665	TRUE	TRUE	TRUE	TRUE	TRUE	TRUE	TRUE	FALSE	TRUE	FALSE	FALSE	FALSE	FALSE	FALSE
607	NCT00467168	FALSE	First posted date	Effects of Fatty Acid Composition Ratios of Oral Fatty Loads on the Dynamic Metabolism of Postprandial Lipid and Triglyceride-Rich Lipoproteins in Chinese NIDDM Out-Patients	2007-04-27	2007	Completed	30	NA	<100	NA	TRUE	Randomized	Parallel Assignment	Multiphase	FALSE	Prevention	NA	NA	NA	NA	NA	2	Multicenter	single-country	OTHER	FALSE	FALSE	Other	FALSE	No safety results posted	No safety results posted	TRUE	ND	ND	ND	ND	ND	ND	ND	ND	FALSE	FALSE	FALSE	FALSE	FALSE	TRUE	FALSE	FALSE
608	NCT00467207	FALSE	First posted date	Intensive Strength Training in Children With Cerebral Palsy - Effect on Hand Function	2007-04-30	2007	Completed	10	Actual	<100	2	FALSE	Randomized	Parallel Assignment	Phase 2	FALSE	Treatment	NA	NA	NA	NA	NA	1	Single center	single-country	OTHER	FALSE	FALSE	Other	FALSE	No safety results posted	No safety results posted	FALSE	3650	6205	FALSE	FALSE	FALSE	FALSE	TRUE	TRUE	TRUE	FALSE	FALSE	FALSE	FALSE	TRUE	FALSE	FALSE
609	NCT00467350	FALSE	First posted date	Randomized Clinical Trial of Milk and Molasses Enema vs. PEG 3350 for Fecal Impaction in Childhood Constipation	2007-04-30	2007	Terminated	80	Actual	<100	2	FALSE	Randomized	Parallel Assignment	Not Applicable	FALSE	Treatment	NA	NA	NA	NA	NA	1	Single center	single-country	OTHER	FALSE	FALSE	Other	TRUE	No SAEs	No deaths	FALSE	365	6205	FALSE	FALSE	TRUE	TRUE	TRUE	TRUE	TRUE	FALSE	FALSE	FALSE	FALSE	FALSE	FALSE	FALSE
610	NCT00467415	FALSE	First posted date	Multi-Center Project: Supported Speed Treadmill Training Exercise Program (SSTTEP) for Marginally Ambulatory Children With Cerebral Palsy	2007-04-30	2007	Unknown status	66	Anticipated	<100	NA	FALSE	Randomized	Parallel Assignment	Not Applicable	FALSE	Treatment	NA	NA	NA	TRUE	NA	3	Multicenter	single-country	OTHER	FALSE	FALSE	Other	FALSE	No safety results posted	No safety results posted	FALSE	2190	4745	FALSE	FALSE	FALSE	FALSE	TRUE	TRUE	FALSE	FALSE	FALSE	FALSE	FALSE	TRUE	FALSE	FALSE
611	NCT00467454	FALSE	First posted date	A Double-Blind, Placebo-Controlled Study of Naltrexone in Pyromania	2007-04-30	2007	Withdrawn	0	Actual	<100	2	TRUE	Randomized	Single Group Assignment	Phase 2	TRUE	Treatment	TRUE	NA	TRUE	NA	TRUE	1	Single center	single-country	OTHER	FALSE	FALSE	Other	FALSE	No safety results posted	No safety results posted	TRUE	5840	27375	FALSE	FALSE	FALSE	FALSE	FALSE	TRUE	TRUE	FALSE	FALSE	FALSE	FALSE	FALSE	FALSE	FALSE
612	NCT00467519	FALSE	First posted date	Safety and Immunogenicity of Tdap Vaccine Compared to DTaP Vaccine as Fifth Dose Booster in Children 4 to 6 Years of Age	2007-04-30	2007	Completed	1045	Actual	>100	2	FALSE	Randomized	Parallel Assignment	Phase 3	FALSE	Prevention	TRUE	TRUE	TRUE	TRUE	TRUE	43	Multicenter	multinational	INDUSTRY	TRUE	FALSE	Industry	TRUE	SAEs reported	No deaths	FALSE	1460	2190	FALSE	FALSE	FALSE	TRUE	FALSE	FALSE	FALSE	FALSE	TRUE	FALSE	FALSE	FALSE	FALSE	FALSE
613	NCT00467571	FALSE	First posted date	Helicobacter Pylori Infection in Children With Chronic Idiopathic Thrombocytopenic Purpura	2007-04-30	2007	Completed	26	Actual	<100	1	TRUE	Randomized	Parallel Assignment	Phase 4	FALSE	Treatment	NA	NA	NA	NA	NA	1	Single center	single-country	OTHER	FALSE	FALSE	Other	FALSE	No safety results posted	No safety results posted	FALSE	730	6570	FALSE	FALSE	FALSE	TRUE	TRUE	TRUE	TRUE	FALSE	FALSE	FALSE	FALSE	FALSE	FALSE	FALSE
614	NCT00467753	FALSE	First posted date	Oxcarbazepine Versus Placebo in Childhood Autism	2007-05-01	2007	Completed	5	Actual	<100	2	TRUE	Randomized	Parallel Assignment	Not Applicable	FALSE	Treatment	TRUE	TRUE	TRUE	TRUE	TRUE	1	Single center	single-country	OTHER	FALSE	FALSE	Other	TRUE	No SAEs	No deaths	FALSE	1825	6205	FALSE	FALSE	FALSE	TRUE	TRUE	TRUE	TRUE	FALSE	FALSE	FALSE	FALSE	FALSE	FALSE	FALSE
615	NCT00467818	FALSE	First posted date	Omega 3 Fatty Acids in the Treatment of Children With Autism Spectrum Disorders	2007-05-01	2007	Completed	17	Actual	<100	2	TRUE	Randomized	Parallel Assignment	Not Applicable	FALSE	Treatment	TRUE	TRUE	TRUE	TRUE	TRUE	1	Single center	single-country	OTHER	FALSE	TRUE	NIH	TRUE	SAEs reported	No deaths	FALSE	1825	6205	FALSE	FALSE	FALSE	TRUE	TRUE	TRUE	TRUE	FALSE	FALSE	FALSE	FALSE	FALSE	FALSE	FALSE
616	NCT00467844	FALSE	First posted date	Double-Blind, Placebo-Controlled, Dose-Finding Study of the Effect of GTx-024 on Muscle Wasting (Cachexia) in Patients With Cancer	2007-05-01	2007	Completed	159	Actual	>100	3	FALSE	Randomized	Parallel Assignment	Phase 2	TRUE	Supportive Care	TRUE	TRUE	TRUE	TRUE	TRUE	52	Multicenter	multinational	INDUSTRY	TRUE	FALSE	Industry	TRUE	SAEs reported	No deaths	TRUE	ND	ND	ND	ND	ND	ND	ND	ND	TRUE	FALSE	FALSE	FALSE	FALSE	FALSE	FALSE	FALSE
617	NCT00467883	FALSE	First posted date	AMBIZYGO: Efficacy of High Dose [10 mg/kg/j] Liposomal Amphotericin B (Ambisome)Efficacy in Initial Zygomycosis Treatment:Phase II Trial	2007-05-01	2007	Completed	40	Actual	<100	1	TRUE	N/A	Single Group Assignment	Phase 2	FALSE	Treatment	NA	NA	NA	NA	NA	2	Multicenter	single-country	OTHER	FALSE	FALSE	Other	FALSE	No safety results posted	No safety results posted	TRUE	ND	ND	ND	ND	ND	ND	ND	ND	TRUE	FALSE	FALSE	FALSE	FALSE	FALSE	FALSE	FALSE
618	NCT00467909	FALSE	First posted date	Efficacy of Fortified Products on Improving Long Term Cognitive Performance in School Children in India	2007-05-01	2007	Completed	600	Actual	>100	NA	FALSE	Randomized	Factorial Assignment	Not Applicable	FALSE	NA	NA	NA	NA	NA	NA	1	Single center	single-country	OTHER	TRUE	FALSE	Industry	FALSE	No safety results posted	No safety results posted	FALSE	2555	3285	FALSE	FALSE	FALSE	FALSE	TRUE	FALSE	FALSE	FALSE	FALSE	FALSE	FALSE	TRUE	FALSE	FALSE
619	NCT00467948	FALSE	First posted date	Double Blind Randomised Study of 2 Days and 5 Days Cefazolin Prophylactic Method in Laryngeal Oncologic Surgery	2007-05-01	2007	Completed	90	Actual	<100	NA	TRUE	Randomized	Parallel Assignment	Phase 3	FALSE	Prevention	NA	NA	NA	NA	NA	1	Single center	single-country	OTHER	FALSE	FALSE	Other	FALSE	No safety results posted	No safety results posted	TRUE	ND	ND	ND	ND	ND	ND	ND	ND	TRUE	FALSE	FALSE	FALSE	FALSE	FALSE	FALSE	FALSE
620	NCT00468052	FALSE	First posted date	Use of Dexmedetomidine Infusion for Analgesia and Emergence Agitation for Children Undergoing Tonsillectomy and Adenotonsillectomy	2007-05-01	2007	Completed	122	Actual	>100	2	FALSE	Randomized	Parallel Assignment	Phase 3	FALSE	Prevention	TRUE	NA	NA	NA	TRUE	1	Single center	single-country	OTHER	FALSE	FALSE	Other	TRUE	SAEs reported	No deaths	FALSE	730	3650	FALSE	FALSE	FALSE	TRUE	TRUE	FALSE	TRUE	FALSE	FALSE	FALSE	FALSE	FALSE	FALSE	FALSE
621	NCT00468065	FALSE	First posted date	VeinViewer Assisted Intravenous Catheter Placement in the Pediatric Emergency Department	2007-05-01	2007	Unknown status	200	Anticipated	>100	2	TRUE	Randomized	Parallel Assignment	Phase 4	FALSE	Treatment	NA	NA	NA	NA	NA	1	Single center	single-country	OTHER	FALSE	FALSE	Other	FALSE	No safety results posted	No safety results posted	FALSE	ND	6205	TRUE	TRUE	TRUE	TRUE	TRUE	TRUE	FALSE	TRUE	FALSE	FALSE	FALSE	FALSE	FALSE	FALSE
622	NCT00468130	FALSE	First posted date	Efficacy of Aripiprazole Versus Placebo in the Reduction of Aggressive and Aberrant Behavior in Autistic Children	2007-05-02	2007	Completed	13	Actual	<100	2	FALSE	Randomized	Parallel Assignment	Not Applicable	TRUE	Treatment	TRUE	TRUE	TRUE	TRUE	TRUE	1	Single center	single-country	OTHER	FALSE	FALSE	Other	TRUE	No SAEs	No deaths	FALSE	1825	6205	FALSE	FALSE	FALSE	TRUE	TRUE	TRUE	TRUE	FALSE	FALSE	FALSE	FALSE	FALSE	FALSE	FALSE
623	NCT00468208	FALSE	First posted date	A Multi-Center, Open-label Pilot Study of Abatacept (CTLA4-Ig) in the Treatment of Mild Relapsing Wegener's Granulomatosis	2007-05-02	2007	Completed	20	Actual	<100	1	TRUE	N/A	Single Group Assignment	Multiphase	FALSE	Treatment	NA	NA	NA	NA	NA	4	Multicenter	single-country	OTHER	FALSE	TRUE	NIH	TRUE	SAEs reported	No deaths	TRUE	5475	ND	FALSE	FALSE	FALSE	FALSE	FALSE	TRUE	TRUE	FALSE	FALSE	FALSE	FALSE	FALSE	FALSE	FALSE
624	NCT00468273	FALSE	First posted date	A Clinical Study of Immune Globulin Intravenous (Human) Omr-IgG-am IGIV in Subjects With Primary Immune Deficiency Diseases	2007-05-02	2007	Completed	57	Actual	<100	1	TRUE	N/A	Single Group Assignment	Phase 3	FALSE	Prevention	NA	NA	NA	NA	NA	10	Multicenter	multinational	INDUSTRY	TRUE	FALSE	Industry	FALSE	No safety results posted	No safety results posted	TRUE	1095	27375	FALSE	FALSE	FALSE	TRUE	TRUE	TRUE	TRUE	FALSE	FALSE	FALSE	FALSE	FALSE	FALSE	FALSE
625	NCT00468312	FALSE	First posted date	Placebo-Controlled Study of Mometasone Furoate Nasal Spray (MFNS) 200 mcg QD in the Treatment of Seasonal Allergic Rhinitis	2007-05-02	2007	Completed	429	Actual	>100	2	FALSE	Randomized	Parallel Assignment	Phase 3	FALSE	Treatment	TRUE	TRUE	TRUE	TRUE	TRUE	NA	NA	no facilities data	INDUSTRY	TRUE	FALSE	Industry	TRUE	No SAEs	No deaths	TRUE	4380	ND	FALSE	FALSE	FALSE	FALSE	FALSE	TRUE	TRUE	FALSE	FALSE	FALSE	FALSE	FALSE	FALSE	FALSE
626	NCT00468533	FALSE	First posted date	The Monitor of Serum Prolactin Level and Related Clinical Observations Among Individuals With Schizophrenia Spectrum Illnesses in a 3 Months Aripiprazole Trial	2007-05-02	2007	Unknown status	50	Anticipated	<100	NA	TRUE	Randomized	Parallel Assignment	Phase 4	FALSE	Treatment	NA	NA	NA	NA	NA	1	Single center	single-country	OTHER	FALSE	FALSE	Other	FALSE	No safety results posted	No safety results posted	TRUE	5840	23725	FALSE	FALSE	FALSE	FALSE	FALSE	TRUE	TRUE	FALSE	FALSE	FALSE	FALSE	FALSE	FALSE	FALSE
627	NCT00468559	FALSE	First posted date	A Phase 3, Multicenter, Randomized, Double-blind, Placebo-controlled, Parallel-group, Treatment-withdrawal Study to Evaluate the Efficacy and Safety of Esomeprazole for the Treatment of Gastroesophageal Reflux (GERD) in Infants Aged 1 to 11 Months, Inclusive	2007-05-02	2007	Completed	98	Actual	<100	3	NA	Randomized	Parallel Assignment	Phase 3	FALSE	Treatment	TRUE	TRUE	TRUE	TRUE	TRUE	25	Multicenter	multinational	INDUSTRY	TRUE	FALSE	Industry	TRUE	SAEs reported	No deaths	FALSE	30.5	335.5	FALSE	TRUE	FALSE	FALSE	FALSE	FALSE	TRUE	FALSE	FALSE	FALSE	FALSE	FALSE	FALSE	FALSE
628	NCT00468728	FALSE	First posted date	A Double-Blind Study to Compare the Safety and Efficacy of PAR-101 to Vancomycin in Subjects With Clostridium Difficile-Associated Diarrhea (CDAD)	2007-05-03	2007	Completed	535	Actual	>100	2	FALSE	Randomized	Parallel Assignment	Phase 3	FALSE	Treatment	TRUE	TRUE	TRUE	TRUE	TRUE	117	Multicenter	multinational	INDUSTRY	TRUE	FALSE	Industry	TRUE	SAEs reported	No deaths	TRUE	5840	ND	FALSE	FALSE	FALSE	FALSE	FALSE	TRUE	TRUE	FALSE	FALSE	FALSE	FALSE	FALSE	FALSE	FALSE
629	NCT00468819	FALSE	First posted date	Open-label Multi-center Study of Magnetic Resonance Imaging (MRI) With 0.1 mmol/kg Body Weight (BW) Gadavist (1.0 M) to Assess Pharmacokinetics, Safety and Tolerability in Children.	2007-05-03	2007	Completed	140	Actual	>100	4	FALSE	Non-Randomized	Single Group Assignment	Phase 1	FALSE	Diagnostic	NA	NA	NA	NA	NA	14	Multicenter	multinational	INDUSTRY	TRUE	FALSE	Industry	TRUE	SAEs reported	No deaths	FALSE	730	6205	FALSE	FALSE	FALSE	TRUE	TRUE	TRUE	TRUE	FALSE	FALSE	FALSE	FALSE	FALSE	FALSE	FALSE
630	NCT00468858	FALSE	First posted date	Phase II, Randomized, Double-blind, Placebo-controlled Study of Two Doses of WRAIR Live Attenuated Tetravalent Dengue Vaccine Formulations, Administered Six Months Apart, to Healthy Adults and Children	2007-05-03	2007	Completed	636	Actual	>100	3	FALSE	Randomized	Parallel Assignment	Phase 2	FALSE	Prevention	TRUE	TRUE	TRUE	NA	TRUE	11	Multicenter	single-country	FED	TRUE	FALSE	Industry	TRUE	SAEs reported	No deaths	TRUE	366	18250	FALSE	FALSE	TRUE	TRUE	TRUE	TRUE	FALSE	FALSE	TRUE	FALSE	FALSE	FALSE	FALSE	FALSE
631	NCT00468871	FALSE	First posted date	A Multicenter, Randomized, Controlled Study to Evaluate the Safety and Efficacy of an Intravitreal Fluocinolone Acetonide (0.5mg) Implant Compared to Standardized Therapy in Subjects With Non-Infectious Uveitis Affecting the Posterior Segment of the Eye	2007-05-03	2007	Completed	140	Actual	>100	2	TRUE	Randomized	Parallel Assignment	Multiphase	FALSE	Treatment	NA	NA	NA	NA	NA	NA	NA	no facilities data	INDUSTRY	TRUE	FALSE	Industry	FALSE	No safety results posted	No safety results posted	TRUE	2190	ND	FALSE	FALSE	FALSE	FALSE	TRUE	TRUE	TRUE	FALSE	FALSE	FALSE	FALSE	FALSE	FALSE	FALSE
632	NCT00468910	FALSE	First posted date	Spectral Markers in Aspirin Chemoprevention of Colonic Neoplasia	2007-05-03	2007	Completed	79	Actual	<100	2	TRUE	Randomized	Parallel Assignment	Phase 2	FALSE	Prevention	TRUE	NA	TRUE	NA	TRUE	1	Single center	single-country	NIH	FALSE	TRUE	NIH	TRUE	No SAEs	No deaths	TRUE	ND	27375	TRUE	TRUE	TRUE	TRUE	TRUE	TRUE	TRUE	FALSE	FALSE	FALSE	FALSE	FALSE	FALSE	FALSE
633	NCT00469014	FALSE	First posted date	Busulfan-Fludarabine-Clofarabine With Allogeneic Stem Cell Transplantation for Advanced Refractory Acute Myeloid Leukemia, Myelodysplastic Syndrome, and Advanced, Gleevec Refractory Chronic Myeloid Leukemia. A Randomized Phase II Study.	2007-05-04	2007	Completed	72	Actual	<100	4	TRUE	Randomized	Parallel Assignment	Phase 2	FALSE	Treatment	NA	NA	NA	NA	NA	1	Single center	single-country	OTHER	TRUE	FALSE	Industry	TRUE	SAEs reported	Deaths reported	TRUE	ND	21900	TRUE	TRUE	TRUE	TRUE	TRUE	TRUE	TRUE	FALSE	FALSE	FALSE	FALSE	FALSE	FALSE	FALSE
634	NCT00469144	FALSE	First posted date	A Randomized Study of Once Daily IV Busulfan With Fludarabine With Hemopoietic Stem Cell Transplantation for Acute Myelogenous Leukemia (AML) and Myelodysplastic Syndrome (MDS)	2007-05-04	2007	Completed	233	Actual	>100	2	TRUE	Randomized	Parallel Assignment	Phase 3	FALSE	Treatment	NA	NA	NA	NA	NA	1	Single center	single-country	OTHER	FALSE	TRUE	NIH	TRUE	SAEs reported	No deaths	TRUE	ND	23725	TRUE	TRUE	TRUE	TRUE	TRUE	TRUE	TRUE	FALSE	FALSE	FALSE	FALSE	FALSE	FALSE	FALSE
635	NCT00469209	FALSE	First posted date	Phase I/II Study of the Combination of Bortezomib With Arsenic Trioxide, Ascorbic Acid and High-Dose Melphalan for Patients With Multiple Myeloma	2007-05-04	2007	Completed	60	Actual	<100	3	TRUE	Randomized	Parallel Assignment	Multiphase	FALSE	Treatment	NA	NA	NA	NA	NA	1	Single center	single-country	OTHER	TRUE	FALSE	Industry	TRUE	SAEs reported	No deaths	TRUE	ND	27375	TRUE	TRUE	TRUE	TRUE	TRUE	TRUE	TRUE	FALSE	FALSE	FALSE	FALSE	FALSE	FALSE	FALSE
636	NCT00469248	FALSE	First posted date	Intra-Aortic Balloon Counterpulsation in Patients With Acute Myocardial Infarction Complicated by Cardiogenic Shock - The Prospective, Randomised IABP SHOCK Trial for Attenuation of Multi-Organ Dysfunction Syndrome	2007-05-04	2007	Completed	45	Actual	<100	NA	FALSE	Randomized	Parallel Assignment	Not Applicable	FALSE	Treatment	NA	NA	NA	NA	NA	1	Single center	single-country	OTHER	FALSE	FALSE	Other	FALSE	No safety results posted	No safety results posted	TRUE	ND	ND	ND	ND	ND	ND	ND	ND	FALSE	TRUE	FALSE	FALSE	FALSE	FALSE	FALSE	FALSE
637	NCT00469326	FALSE	First posted date	Atorvastatin Pre-Treatment Influences the Risk of Percutaneous Coronary Intervention Study	2007-05-04	2007	Completed	200	Actual	>100	2	FALSE	Randomized	Parallel Assignment	Phase 3	FALSE	Prevention	NA	NA	NA	NA	NA	1	Single center	single-country	OTHER	FALSE	FALSE	Other	FALSE	No safety results posted	No safety results posted	TRUE	ND	ND	ND	ND	ND	ND	ND	ND	TRUE	FALSE	FALSE	FALSE	FALSE	FALSE	FALSE	FALSE
638	NCT00469365	FALSE	First posted date	A Randomized Controlled Trial of Two Pharmacy Interventions to Improve Refill Adherence for Chronic Disease Medications	2007-05-04	2007	Completed	3048	Actual	>100	NA	TRUE	Randomized	Parallel Assignment	Phase 3	FALSE	Health Services Research	NA	NA	NA	NA	NA	1	Single center	single-country	OTHER	FALSE	FALSE	Other	FALSE	No safety results posted	No safety results posted	TRUE	ND	ND	ND	ND	ND	ND	ND	ND	FALSE	FALSE	FALSE	FALSE	FALSE	TRUE	FALSE	FALSE
639	NCT00469495	FALSE	First posted date	Empiric Antihelminthic Therapy Combined With Antimony in the Treatment of Cutaneous Leishmaniasis: A Randomized Controlled Trial in Subjects Co-Infected With Helminths and Leishmania Brasiliensis	2007-05-04	2007	Completed	90	Anticipated	<100	NA	TRUE	Randomized	Parallel Assignment	Not Applicable	FALSE	Treatment	NA	NA	NA	NA	NA	1	Single center	single-country	OTHER	FALSE	FALSE	Other	FALSE	No safety results posted	No safety results posted	TRUE	4745	18250	FALSE	FALSE	FALSE	FALSE	FALSE	TRUE	TRUE	FALSE	FALSE	FALSE	FALSE	FALSE	FALSE	FALSE
640	NCT00469651	FALSE	First posted date	A Double Blind, Randomized, Controlled Phase Ib Field Trial in 12 to 24 Month Old Children in Tanzania to Evaluate the Safety and Immunogenicity of Candidate Malaria Vaccine MSP 3 Versus Hepatitis B Vaccine	2007-05-04	2007	Unknown status	45	Anticipated	<100	4	TRUE	Randomized	Single Group Assignment	Phase 1	FALSE	Prevention	TRUE	TRUE	TRUE	TRUE	TRUE	1	Single center	single-country	NETWORK	FALSE	FALSE	Other	FALSE	No safety results posted	No safety results posted	FALSE	366	732	FALSE	FALSE	TRUE	TRUE	FALSE	FALSE	FALSE	FALSE	TRUE	FALSE	FALSE	FALSE	FALSE	FALSE
641	NCT00469729	FALSE	First posted date	A Multi-Center, Multi-National, Historical Cohort Controlled Study to Evaluate Efficacy and Safety of Transplantation of StemEx®, Umbilical Cord Blood Stem and Progenitor Cells Expanded Ex Vivo, in Subjects With Hematologic Malignancies Following Myeloablative Therapy	2007-05-04	2007	Completed	101	Actual	>100	1	TRUE	Non-Randomized	Single Group Assignment	Multiphase	FALSE	Treatment	NA	NA	NA	NA	NA	30	Multicenter	multinational	OTHER	FALSE	FALSE	Other	FALSE	No safety results posted	No safety results posted	TRUE	4380	20075	FALSE	FALSE	FALSE	FALSE	FALSE	TRUE	TRUE	FALSE	FALSE	FALSE	FALSE	FALSE	FALSE	FALSE
642	NCT00469755	FALSE	First posted date	A Comparison of Differin® Gel, 0.1% vs. Tazorac® Cream, 0.1% vs. Differin® Gel, 0.1% 6-Week Treatment Switched to Tazorac® Cream, 0.1% 6-Week Treatment in Patients With Acne Vulgaris	2007-05-04	2007	Completed	302	Actual	>100	3	FALSE	Randomized	Factorial Assignment	Phase 4	FALSE	Treatment	NA	NA	NA	TRUE	NA	12	Multicenter	single-country	INDUSTRY	TRUE	FALSE	Industry	FALSE	No safety results posted	No safety results posted	TRUE	4380	12775	FALSE	FALSE	FALSE	FALSE	FALSE	TRUE	TRUE	FALSE	FALSE	FALSE	FALSE	FALSE	FALSE	FALSE
643	NCT00469859	FALSE	First posted date	A Pilot Study of Lestaurtinib (CEP-701) in Combination With Chemotherapy in Young Patients With Relapsed or Refractory FLT3-mutant Acute Myeloid Leukemia	2007-05-07	2007	Completed	14	Actual	<100	2	TRUE	Non-Randomized	Single Group Assignment	Multiphase	FALSE	Treatment	NA	NA	NA	NA	NA	21	Multicenter	single-country	NETWORK	FALSE	TRUE	NIH	TRUE	SAEs reported	No deaths	TRUE	365	10950	FALSE	FALSE	TRUE	TRUE	TRUE	TRUE	TRUE	FALSE	FALSE	FALSE	FALSE	FALSE	FALSE	FALSE
644	NCT00469872	FALSE	First posted date	Family Centred Functional Therapy for Children With Cerebral Palsy	2007-05-07	2007	Completed	128	Actual	>100	2	TRUE	Randomized	Parallel Assignment	Not Applicable	FALSE	Treatment	NA	NA	NA	NA	NA	2	Multicenter	single-country	NIH	FALSE	TRUE	NIH	FALSE	No safety results posted	No safety results posted	FALSE	366	1825	FALSE	FALSE	TRUE	TRUE	FALSE	FALSE	FALSE	FALSE	FALSE	TRUE	FALSE	FALSE	FALSE	FALSE
645	NCT00469924	FALSE	First posted date	Effect of an Automated Paging System on Response to Critical Laboratory Values	2007-05-07	2007	Completed	271	Actual	>100	2	FALSE	Randomized	Parallel Assignment	Not Applicable	FALSE	NA	NA	NA	NA	TRUE	NA	1	Single center	single-country	OTHER	FALSE	FALSE	Other	FALSE	No safety results posted	No safety results posted	TRUE	ND	ND	ND	ND	ND	ND	ND	ND	FALSE	FALSE	FALSE	TRUE	FALSE	FALSE	FALSE	FALSE
646	NCT00470028	FALSE	First posted date	A Study of Transcranial Magnetic Stimulation (TMS) Treatment in Depressed Adolescents	2007-05-07	2007	Terminated	30	Anticipated	<100	NA	FALSE	Randomized	Parallel Assignment	Multiphase	FALSE	Treatment	NA	NA	NA	NA	NA	3	Multicenter	single-country	OTHER	FALSE	FALSE	Other	FALSE	No safety results posted	No safety results posted	FALSE	4745	6570	FALSE	FALSE	FALSE	FALSE	FALSE	TRUE	FALSE	TRUE	FALSE	FALSE	FALSE	FALSE	FALSE	FALSE
647	NCT00470080	FALSE	First posted date	Randomised Trial of Eutectic Mixture of Local Anaesthetics Cream and Oral Sucrose Solution for Venepuncture in Preterm Infants	2007-05-07	2007	Completed	80	Actual	<100	1	FALSE	Randomized	Parallel Assignment	Phase 4	FALSE	Treatment	TRUE	NA	TRUE	NA	TRUE	1	Single center	single-country	OTHER	FALSE	FALSE	Other	FALSE	No safety results posted	No safety results posted	FALSE	182	259	FALSE	TRUE	FALSE	FALSE	FALSE	FALSE	FALSE	FALSE	FALSE	TRUE	FALSE	FALSE	FALSE	FALSE
648	NCT00470158	FALSE	First posted date	Delivery of Iron and Zinc Supplements: Evaluation of Interaction Effect on Biochemical and Clinical Outcomes	2007-05-07	2007	Completed	1000	Actual	>100	5	TRUE	Randomized	Parallel Assignment	Phase 4	FALSE	Prevention	TRUE	TRUE	TRUE	TRUE	TRUE	1	Single center	single-country	OTHER	FALSE	FALSE	Other	TRUE	SAEs reported	No deaths	FALSE	183	549	FALSE	TRUE	TRUE	FALSE	FALSE	FALSE	FALSE	FALSE	FALSE	FALSE	FALSE	FALSE	FALSE	TRUE
649	NCT00470223	FALSE	First posted date	OS2006 : Protocole de Traitement Des ostéosarcomes de l'Enfant, de l'Adolescent et de l'Adulte Comportant	2007-05-07	2007	Active, not recruiting	318	Actual	>100	2	TRUE	Randomized	Parallel Assignment	Phase 3	FALSE	Treatment	NA	NA	NA	NA	NA	37	Multicenter	single-country	OTHER	TRUE	FALSE	Industry	FALSE	No safety results posted	No safety results posted	TRUE	1825	18250	FALSE	FALSE	FALSE	TRUE	TRUE	TRUE	TRUE	FALSE	FALSE	TRUE	FALSE	FALSE	FALSE	FALSE
650	NCT00470275	FALSE	First posted date	Phase II Trial of Intermediate-Dose Cytarabine to Modulate EWS/FLI for Children and Young Adults With Recurrent or Refractory Ewing Sarcoma	2007-05-07	2007	Completed	10	Actual	<100	1	TRUE	N/A	Single Group Assignment	Phase 2	FALSE	Treatment	NA	NA	NA	NA	NA	73	Multicenter	multinational	NETWORK	FALSE	TRUE	NIH	TRUE	SAEs reported	No deaths	TRUE	ND	10950	TRUE	TRUE	TRUE	TRUE	TRUE	TRUE	TRUE	FALSE	FALSE	FALSE	FALSE	FALSE	FALSE	FALSE
651	NCT00470288	FALSE	First posted date	Randomized Controlled Trial of Bladder Flap vs.None	2007-05-07	2007	Unknown status	123	Anticipated	>100	NA	FALSE	Randomized	Parallel Assignment	Not Applicable	FALSE	Treatment	NA	NA	NA	NA	NA	1	Single center	single-country	OTHER	FALSE	FALSE	Other	FALSE	No safety results posted	No safety results posted	TRUE	ND	ND	ND	ND	ND	ND	ND	ND	FALSE	FALSE	FALSE	TRUE	FALSE	FALSE	FALSE	FALSE
652	NCT00470314	FALSE	First posted date	Therapeutic Efficacy of L-Ornithine L-Aspartate Infusion in Patients With Acute Liver Failure: A Double- Blind, Randomized, Placebo- Controlled Study	2007-05-07	2007	Unknown status	150	Actual	>100	NA	FALSE	Randomized	Parallel Assignment	Phase 2	FALSE	Treatment	NA	NA	NA	NA	NA	1	Single center	single-country	OTHER	FALSE	FALSE	Other	FALSE	No safety results posted	No safety results posted	TRUE	ND	ND	ND	ND	ND	ND	ND	ND	TRUE	FALSE	FALSE	FALSE	FALSE	FALSE	FALSE	FALSE
653	NCT00470418	FALSE	First posted date	Development of NIC5-15 in the Treatment of Alzheimer's Disease	2007-05-07	2007	Completed	15	Actual	<100	2	TRUE	Randomized	Parallel Assignment	Phase 2	FALSE	Treatment	TRUE	TRUE	TRUE	TRUE	TRUE	1	Single center	single-country	FED	TRUE	TRUE	NIH	TRUE	No SAEs	No deaths	TRUE	ND	ND	ND	ND	ND	ND	ND	ND	TRUE	FALSE	FALSE	FALSE	FALSE	FALSE	FALSE	FALSE
654	NCT00470665	FALSE	First posted date	An Open-Label, Concentration-Controlled, Randomized, 12-Month Study of Prograf + Rapamune + Corticosteroids Compared to Cyclosporine,USP (Modified) + Rapamune + Corticosteroids in High Risk Renal Allograft Recipients	2007-05-08	2007	Completed	460	NA	>100	NA	NA	Randomized	Single Group Assignment	Phase 3	FALSE	Prevention	NA	NA	NA	NA	NA	NA	NA	no facilities data	INDUSTRY	TRUE	FALSE	Industry	FALSE	No safety results posted	No safety results posted	TRUE	4745	ND	FALSE	FALSE	FALSE	FALSE	FALSE	TRUE	TRUE	FALSE	FALSE	FALSE	FALSE	FALSE	FALSE	FALSE
655	NCT00470743	FALSE	First posted date	A Randomised Controlled Trial Comparing Ibuprofen And Indomethacin For The Treatment Of The Patent Ductus Arteriosus In Very Premature Infants	2007-05-08	2007	Withdrawn	0	Actual	<100	2	FALSE	Randomized	Parallel Assignment	Phase 4	TRUE	Treatment	NA	NA	NA	NA	NA	1	Single center	single-country	OTHER_GOV	TRUE	FALSE	Industry	FALSE	No safety results posted	No safety results posted	FALSE	ND	203	TRUE	TRUE	FALSE	FALSE	FALSE	FALSE	TRUE	FALSE	FALSE	FALSE	FALSE	FALSE	FALSE	FALSE
656	NCT00470860	FALSE	First posted date	NA	2007-05-08	2007	Completed	105	Actual	>100	NA	FALSE	Randomized	Parallel Assignment	Not Applicable	FALSE	NA	NA	NA	NA	NA	NA	2	Multicenter	single-country	OTHER	FALSE	FALSE	Other	FALSE	No safety results posted	No safety results posted	TRUE	ND	ND	ND	ND	ND	ND	ND	ND	FALSE	FALSE	FALSE	FALSE	FALSE	TRUE	FALSE	FALSE
657	NCT00470899	FALSE	First posted date	Effect of Placental Drainage of Fetal Blood at Cesarean Section on the Incidence of Feto-Maternal Transfusion: A Randomized Controlled Trial	2007-05-08	2007	Completed	86	Actual	<100	2	TRUE	Randomized	Parallel Assignment	Phase 3	FALSE	Treatment	NA	NA	NA	NA	NA	NA	NA	no facilities data	OTHER	FALSE	FALSE	Other	FALSE	No safety results posted	No safety results posted	TRUE	ND	ND	ND	ND	ND	ND	ND	ND	FALSE	FALSE	FALSE	TRUE	FALSE	FALSE	FALSE	FALSE
658	NCT00471081	FALSE	First posted date	Study to Assess Immunogenicity, Reactogenicity and Safety of Primary Vaccination With GSK Biologicals' MenACWY Vaccine (GSK134612) Given as 1 or 2 Doses to Healthy Toddlers 9-12 Months of Age	2007-05-09	2007	Completed	385	Actual	>100	2	NA	Randomized	Parallel Assignment	Phase 2	FALSE	Prevention	NA	NA	NA	NA	NA	19	Multicenter	single-country	INDUSTRY	TRUE	FALSE	Industry	TRUE	SAEs reported	No deaths	FALSE	274.5	274.5	FALSE	TRUE	FALSE	FALSE	FALSE	FALSE	FALSE	FALSE	TRUE	FALSE	FALSE	FALSE	FALSE	FALSE
659	NCT00471354	FALSE	First posted date	Evaluation of Academic Performance in Asian Children Aged 8 to 11 Years With Attention-Deficit/Hyperactivity Disorder Treated With Atomoxetine Hydrochloride	2007-05-09	2007	Completed	228	Actual	>100	1	FALSE	N/A	Single Group Assignment	Phase 4	FALSE	Treatment	NA	NA	NA	NA	NA	8	Multicenter	multinational	INDUSTRY	TRUE	FALSE	Industry	TRUE	SAEs reported	No deaths	FALSE	2920	4015	FALSE	FALSE	FALSE	FALSE	TRUE	FALSE	TRUE	FALSE	FALSE	FALSE	FALSE	FALSE	FALSE	FALSE
660	NCT00471484	FALSE	First posted date	A Phase II Trial of Oxaliplatin/Adriamycin/5 Fluorouracil in Continuous Infusion / Interferon α-2b (OXAFI) Combination as Neoadjuvant Therapy in Unresectable Non-Metastatic Hepatocellular Carcinoma	2007-05-10	2007	Unknown status	54	Anticipated	<100	NA	NA	NA	NA	Phase 2	FALSE	Treatment	NA	NA	NA	NA	NA	1	Single center	single-country	OTHER	FALSE	FALSE	Other	FALSE	No safety results posted	No safety results posted	TRUE	5840	27375	FALSE	FALSE	FALSE	FALSE	FALSE	TRUE	TRUE	FALSE	TRUE	TRUE	FALSE	FALSE	FALSE	FALSE
661	NCT00471549	FALSE	First posted date	Simvastatin Reduces Plasma Osteoprotegerin in Type 2 Diabetic Patients With Microalbuminuria	2007-05-10	2007	Completed	18	Actual	<100	NA	TRUE	Randomized	Parallel Assignment	Phase 4	FALSE	Treatment	NA	NA	NA	NA	NA	NA	NA	no facilities data	OTHER	FALSE	FALSE	Other	FALSE	No safety results posted	No safety results posted	TRUE	ND	ND	ND	ND	ND	ND	ND	ND	TRUE	FALSE	FALSE	FALSE	FALSE	FALSE	FALSE	FALSE
662	NCT00471679	FALSE	First posted date	Phase I Study of an Ethanol-Lock Strategy to Prevent Central Venous Catheter Infections Among Patients With High-Risk Neuroblastoma	2007-05-10	2007	Completed	12	Actual	<100	1	NA	Non-Randomized	Single Group Assignment	Phase 1	FALSE	Supportive Care	NA	NA	NA	NA	NA	1	Single center	single-country	OTHER	FALSE	TRUE	NIH	FALSE	No safety results posted	No safety results posted	TRUE	ND	ND	ND	ND	ND	ND	ND	ND	TRUE	FALSE	FALSE	FALSE	FALSE	FALSE	FALSE	FALSE
663	NCT00471744	FALSE	First posted date	HEAD-TO-HEAD Evaluation of the Antiepileptic Drugs Levetiracetam (LEV) vs. Sulthiame (STM) in a German Multi-Centre, Doubleblind Controlled Trial in Children With Benign Epilepsy With Centro-Temporal Spikes	2007-05-10	2007	Terminated	44	Actual	<100	NA	TRUE	Randomized	Parallel Assignment	Phase 3	FALSE	Treatment	NA	NA	NA	NA	NA	1	Single center	single-country	OTHER	FALSE	FALSE	Other	FALSE	No safety results posted	No safety results posted	FALSE	2190	4380	FALSE	FALSE	FALSE	FALSE	TRUE	FALSE	TRUE	FALSE	FALSE	FALSE	FALSE	FALSE	FALSE	FALSE
664	NCT00471809	FALSE	First posted date	Childhood Asthma Research and Education (CARE) Network Trial - Montelukast or Azithromycin for Reduction of Inhaled Corticosteroids in Childhood Asthma (MARS)	2007-05-10	2007	Terminated	210	NA	>100	NA	TRUE	Randomized	Parallel Assignment	Phase 4	FALSE	Treatment	NA	NA	NA	NA	NA	6	Multicenter	single-country	NIH	FALSE	TRUE	NIH	FALSE	No safety results posted	No safety results posted	FALSE	2190	6205	FALSE	FALSE	FALSE	FALSE	TRUE	TRUE	TRUE	FALSE	FALSE	FALSE	FALSE	FALSE	FALSE	FALSE
665	NCT00471848	FALSE	First posted date	Prospective Phase II Study of Rabbit Antithymocyte Globulin (ATG, Thymoglobuline®, Genzyme) With Ciclosporin for Patients With Acquired Aplastic Anaemia and Comparison With Matched Historical Patients Treated With Horse ATG and Ciclosporin	2007-05-10	2007	Completed	35	Actual	<100	1	TRUE	N/A	Single Group Assignment	Phase 2	FALSE	Treatment	NA	NA	NA	NA	NA	14	Multicenter	multinational	NETWORK	TRUE	FALSE	Industry	TRUE	SAEs reported	No deaths	TRUE	5840	ND	FALSE	FALSE	FALSE	FALSE	FALSE	TRUE	TRUE	FALSE	FALSE	FALSE	FALSE	FALSE	FALSE	FALSE
666	NCT00472017	FALSE	First posted date	Phase I Trial of Vandetanib (ZD6474, ZACTIMA) With Concurrent Radiation in Treatment of Newly Diagnosed Brainstem Glioma	2007-05-10	2007	Completed	35	Actual	<100	1	FALSE	N/A	Single Group Assignment	Phase 1	FALSE	Treatment	NA	NA	NA	NA	NA	1	Single center	single-country	OTHER	FALSE	FALSE	Other	FALSE	No safety results posted	No safety results posted	TRUE	730	7665	FALSE	FALSE	FALSE	TRUE	TRUE	TRUE	TRUE	FALSE	FALSE	FALSE	FALSE	FALSE	FALSE	FALSE
667	NCT00472056	FALSE	First posted date	Randomized Trial Using Standard Dose Versus High Dose Rituximab in Addition to Autologous Transplantation With BEAM for Patients With Diffuse Large B Cell Lymphomas	2007-05-11	2007	Completed	93	Actual	<100	2	TRUE	Randomized	Parallel Assignment	Phase 2	FALSE	Treatment	NA	NA	NA	NA	NA	1	Single center	single-country	OTHER	FALSE	FALSE	Other	TRUE	SAEs reported	No deaths	TRUE	ND	29200	TRUE	TRUE	TRUE	TRUE	TRUE	TRUE	TRUE	FALSE	FALSE	FALSE	FALSE	FALSE	FALSE	FALSE
668	NCT00472173	FALSE	First posted date	Assessment of a New Apexification Method for Patients Presenting a Non Vital Immature Tooth	2007-05-11	2007	Completed	34	Actual	<100	2	FALSE	Randomized	Parallel Assignment	Phase 3	FALSE	Treatment	NA	NA	NA	NA	NA	1	Single center	single-country	OTHER	FALSE	FALSE	Other	FALSE	No safety results posted	No safety results posted	FALSE	2190	6570	FALSE	FALSE	FALSE	FALSE	TRUE	TRUE	TRUE	FALSE	FALSE	FALSE	FALSE	FALSE	FALSE	FALSE
669	NCT00472186	FALSE	First posted date	The Effects of Gastro-esophageal Acid Suppression on Post-tonsillectomy Pain	2007-05-11	2007	Terminated	2	Actual	<100	2	TRUE	Randomized	Parallel Assignment	Phase 4	TRUE	Treatment	TRUE	TRUE	TRUE	NA	TRUE	2	Multicenter	single-country	OTHER	FALSE	FALSE	Other	TRUE	No SAEs	No deaths	FALSE	1825	6570	FALSE	FALSE	FALSE	TRUE	TRUE	TRUE	TRUE	FALSE	FALSE	FALSE	FALSE	FALSE	FALSE	FALSE
670	NCT00472212	FALSE	First posted date	Correction of Hyperopia in Children Study	2007-05-11	2007	Completed	48	Actual	<100	2	FALSE	Randomized	Parallel Assignment	Not Applicable	FALSE	Treatment	TRUE	TRUE	TRUE	TRUE	TRUE	4	Multicenter	single-country	OTHER	FALSE	FALSE	Other	FALSE	No safety results posted	No safety results posted	FALSE	2190	4015	FALSE	FALSE	FALSE	FALSE	TRUE	FALSE	FALSE	TRUE	FALSE	FALSE	FALSE	FALSE	FALSE	FALSE
671	NCT00472225	FALSE	First posted date	Open-Labelled, Multicenter Phase II Study of Rituximab in Patients With Steroid-Refractory Chronic Graft-Versus-Host Disease	2007-05-11	2007	Unknown status	42	Anticipated	<100	1	TRUE	Non-Randomized	Single Group Assignment	Phase 2	FALSE	Treatment	NA	NA	NA	NA	NA	9	Multicenter	single-country	OTHER	TRUE	FALSE	Industry	FALSE	No safety results posted	No safety results posted	TRUE	1095	27010	FALSE	FALSE	FALSE	TRUE	TRUE	TRUE	TRUE	FALSE	FALSE	FALSE	FALSE	FALSE	FALSE	FALSE
672	NCT00472485	FALSE	First posted date	NA	2007-05-11	2007	Completed	40	NA	<100	NA	NA	Non-Randomized	Crossover Assignment	Not Applicable	FALSE	Treatment	NA	NA	NA	NA	NA	1	Single center	single-country	OTHER	FALSE	FALSE	Other	FALSE	No safety results posted	No safety results posted	FALSE	2920	4745	FALSE	FALSE	FALSE	FALSE	TRUE	TRUE	FALSE	FALSE	FALSE	TRUE	FALSE	FALSE	FALSE	FALSE
673	NCT00472524	FALSE	First posted date	NA	2007-05-11	2007	Completed	50	NA	<100	NA	NA	Non-Randomized	Single Group Assignment	Not Applicable	FALSE	Diagnostic	NA	NA	NA	NA	NA	NA	NA	no facilities data	OTHER	FALSE	FALSE	Other	FALSE	No safety results posted	No safety results posted	TRUE	2920	10950	FALSE	FALSE	FALSE	FALSE	TRUE	TRUE	FALSE	FALSE	FALSE	TRUE	FALSE	FALSE	FALSE	FALSE
674	NCT00473018	FALSE	First posted date	NA	2007-05-14	2007	Completed	NA	NA	NA	NA	FALSE	Randomized	Single Group Assignment	Not Applicable	FALSE	Basic Science	NA	NA	NA	NA	NA	NA	NA	no facilities data	OTHER	FALSE	FALSE	Other	FALSE	No safety results posted	No safety results posted	TRUE	5110	ND	FALSE	FALSE	FALSE	FALSE	FALSE	TRUE	FALSE	FALSE	FALSE	FALSE	FALSE	TRUE	FALSE	FALSE
675	NCT00473096	FALSE	First posted date	Assessing the Efficacy of a CDSS for Breast Cancer	2007-05-14	2007	Completed	100	Actual	>100	NA	FALSE	N/A	Single Group Assignment	Not Applicable	FALSE	Health Services Research	NA	NA	NA	NA	NA	1	Single center	single-country	OTHER	FALSE	FALSE	Other	FALSE	No safety results posted	No safety results posted	TRUE	ND	ND	ND	ND	ND	ND	ND	ND	FALSE	FALSE	FALSE	FALSE	FALSE	TRUE	FALSE	FALSE
676	NCT00473122	FALSE	First posted date	Delayed-Immediate Breast Reconstruction	2007-05-14	2007	Completed	200	Actual	>100	1	FALSE	N/A	Single Group Assignment	Phase 2	FALSE	Treatment	NA	NA	NA	NA	NA	1	Single center	single-country	OTHER	FALSE	FALSE	Other	FALSE	No safety results posted	No safety results posted	TRUE	ND	ND	ND	ND	ND	ND	ND	ND	FALSE	FALSE	FALSE	TRUE	FALSE	FALSE	FALSE	FALSE
677	NCT00473187	FALSE	First posted date	Effects of Growth Hormone Treatment on Body Proportions and Final Height Among Small Children With X-Linked Hypophosphatemic Rickets	2007-05-14	2007	Unknown status	NA	NA	NA	NA	NA	Randomized	Parallel Assignment	Phase 1	FALSE	Treatment	NA	NA	NA	NA	NA	1	Single center	single-country	OTHER	FALSE	FALSE	Other	FALSE	No safety results posted	No safety results posted	FALSE	1095	3650	FALSE	FALSE	FALSE	TRUE	TRUE	FALSE	TRUE	FALSE	FALSE	FALSE	FALSE	FALSE	FALSE	FALSE
678	NCT00473304	FALSE	First posted date	NA	2007-05-15	2007	Completed	60	Anticipated	<100	NA	FALSE	Non-Randomized	Single Group Assignment	Not Applicable	FALSE	NA	NA	NA	NA	NA	NA	1	Single center	single-country	OTHER_GOV	FALSE	FALSE	Other	FALSE	No safety results posted	No safety results posted	FALSE	2920	4015	FALSE	FALSE	FALSE	FALSE	TRUE	FALSE	FALSE	TRUE	FALSE	FALSE	FALSE	FALSE	FALSE	FALSE
679	NCT00473447	FALSE	First posted date	Phase1 Effectiveness of a Modified Constraint-Induced Movement Therapy Program in Rehabilitation of Arm Paresis in Children With Cerebral Palsy: a Cross-Over Study	2007-05-15	2007	Completed	10	Actual	<100	NA	FALSE	Randomized	Crossover Assignment	Phase 1	FALSE	Treatment	NA	NA	NA	NA	NA	NA	NA	no facilities data	OTHER	FALSE	FALSE	Other	FALSE	No safety results posted	No safety results posted	FALSE	365	3650	FALSE	FALSE	TRUE	TRUE	TRUE	FALSE	FALSE	FALSE	FALSE	FALSE	FALSE	TRUE	FALSE	FALSE
680	NCT00473668	FALSE	First posted date	Non-inferiority of One Formulation of GSK Biologicals' DTPw-HBV/Hib to 2 Formulations of GSK Biologicals' DTPw-HBV/Hib With Respect to the Immune Response to the PRP Antigen, When Administered to Healthy Infants at 6, 10, 14 Weeks of Age	2007-05-15	2007	Completed	300	Actual	>100	3	NA	#N/A	#N/A	Phase 3	FALSE	#N/A	#N/A	#N/A	#N/A	#N/A	#N/A	3	Multicenter	single-country	INDUSTRY	TRUE	FALSE	Industry	TRUE	No SAEs	No deaths	FALSE	42	56	FALSE	TRUE	FALSE	FALSE	FALSE	FALSE	FALSE	FALSE	TRUE	FALSE	FALSE	FALSE	FALSE	FALSE
681	NCT00473707	FALSE	First posted date	A Randomized Trial of Active Versus Expectant Management of the Third Stage of Labor	2007-05-15	2007	Completed	218	Actual	>100	2	FALSE	Randomized	Parallel Assignment	Not Applicable	FALSE	Prevention	NA	NA	NA	NA	NA	1	Single center	single-country	OTHER	FALSE	FALSE	Other	FALSE	No safety results posted	No safety results posted	TRUE	5840	ND	FALSE	FALSE	FALSE	FALSE	FALSE	TRUE	TRUE	FALSE	FALSE	TRUE	FALSE	FALSE	FALSE	FALSE
682	NCT00473837	FALSE	First posted date	Chloroquine as a Therapeutic Option for Mild Post Malaria Anaemia	2007-05-16	2007	Completed	96	Actual	<100	2	FALSE	Randomized	Parallel Assignment	Not Applicable	TRUE	Treatment	TRUE	TRUE	TRUE	TRUE	TRUE	NA	NA	no facilities data	OTHER	FALSE	FALSE	Other	TRUE	No SAEs	No deaths	FALSE	366	2196	FALSE	FALSE	TRUE	TRUE	TRUE	FALSE	TRUE	FALSE	FALSE	FALSE	FALSE	FALSE	FALSE	FALSE
683	NCT00474006	FALSE	First posted date	A RANDOMIZED COMPARISON OF TWO DIFFERENT DOSAGES OF DAUNORUBICIN IN INDUCTION TREATMENT OF ACUTE MYELOGENOUS LEUKEMIA	2007-05-16	2007	Completed	398	Actual	>100	1	FALSE	Randomized	Parallel Assignment	Phase 3	FALSE	Treatment	NA	NA	NA	NA	NA	1	Single center	single-country	NETWORK	FALSE	FALSE	Other	FALSE	No safety results posted	No safety results posted	TRUE	5475	21900	FALSE	FALSE	FALSE	FALSE	FALSE	TRUE	TRUE	FALSE	FALSE	FALSE	FALSE	FALSE	FALSE	FALSE
684	NCT00474019	FALSE	First posted date	A Phase I, Randomised, Open-label, Multi-National Study to Evaluate the Pharmacokinetics of Repeated Once-Daily Intravenous Doses of Esomeprazole in Paediatric Patients 0 to 17 Years Old, Inclusive.	2007-05-16	2007	Completed	42	Anticipated	<100	1	FALSE	Randomized	Parallel Assignment	Phase 1	FALSE	Treatment	NA	NA	NA	NA	NA	15	Multicenter	multinational	INDUSTRY	TRUE	FALSE	Industry	FALSE	No safety results posted	No safety results posted	FALSE	ND	6205	TRUE	TRUE	TRUE	TRUE	TRUE	TRUE	TRUE	FALSE	FALSE	FALSE	FALSE	FALSE	FALSE	FALSE
685	NCT00474032	FALSE	First posted date	Efficacy of Botox in Patients With Idiopathic Clubfoot	2007-05-16	2007	Recruiting	2000	Anticipated	>100	NA	TRUE	Non-Randomized	Single Group Assignment	Not Applicable	FALSE	Treatment	NA	NA	NA	NA	NA	1	Single center	single-country	OTHER	FALSE	FALSE	Other	FALSE	No safety results posted	No safety results posted	FALSE	ND	4380	TRUE	TRUE	TRUE	TRUE	TRUE	FALSE	TRUE	FALSE	FALSE	FALSE	FALSE	FALSE	FALSE	FALSE
686	NCT00474071	FALSE	First posted date	Investigation to Determine the Optimum Dose of Remifentanil for Tracheal Intubation in Children Using the Up/Down Method	2007-05-16	2007	Completed	60	Anticipated	<100	NA	FALSE	Non-Randomized	Crossover Assignment	Phase 3	FALSE	Treatment	TRUE	NA	TRUE	NA	TRUE	1	Single center	single-country	OTHER	FALSE	FALSE	Other	FALSE	No safety results posted	No safety results posted	FALSE	ND	21	TRUE	FALSE	FALSE	FALSE	FALSE	FALSE	TRUE	FALSE	FALSE	FALSE	FALSE	FALSE	FALSE	FALSE
687	NCT00474110	FALSE	First posted date	Ketamine and Hydromorphone PCA Analgesia for Antineoplastic-Induced Pediatric Mucositis	2007-05-16	2007	Withdrawn	0	Actual	<100	1	FALSE	Non-Randomized	Single Group Assignment	Phase 3	FALSE	Treatment	NA	NA	NA	NA	NA	1	Single center	single-country	OTHER	FALSE	FALSE	Other	FALSE	No safety results posted	No safety results posted	TRUE	1825	6935	FALSE	FALSE	FALSE	TRUE	TRUE	TRUE	TRUE	FALSE	FALSE	FALSE	FALSE	FALSE	FALSE	FALSE
688	NCT00474162	FALSE	First posted date	Observational Pilot Study of the Effect of Intravenous Saline or Pentastarch on Coagulation in Women Having an Elective Cesarean Section	2007-05-16	2007	Completed	30	Anticipated	<100	NA	FALSE	Randomized	Parallel Assignment	Not Applicable	FALSE	Treatment	TRUE	NA	TRUE	NA	TRUE	1	Single center	single-country	OTHER	FALSE	FALSE	Other	FALSE	No safety results posted	No safety results posted	TRUE	ND	ND	ND	ND	ND	ND	ND	ND	TRUE	FALSE	FALSE	FALSE	FALSE	FALSE	FALSE	FALSE
689	NCT00474175	FALSE	First posted date	Benzocaine Gel Toothache Dose-Response Study	2007-05-16	2007	Completed	577	Actual	>100	3	FALSE	Randomized	Parallel Assignment	Phase 4	FALSE	Treatment	TRUE	NA	TRUE	NA	TRUE	8	Multicenter	single-country	INDUSTRY	TRUE	FALSE	Industry	TRUE	No SAEs	No deaths	TRUE	4380	ND	FALSE	FALSE	FALSE	FALSE	FALSE	TRUE	TRUE	FALSE	FALSE	FALSE	FALSE	FALSE	FALSE	FALSE
690	NCT00474214	FALSE	First posted date	Safety And Feasibility of Early DischargE - a Prospective And Randomized Trial of Low-risk Primary PCI Patients (The SAFE-DEPART Trial)	2007-05-16	2007	Completed	54	Actual	<100	NA	FALSE	Randomized	Parallel Assignment	Not Applicable	FALSE	Health Services Research	NA	NA	TRUE	TRUE	NA	1	Single center	single-country	OTHER	FALSE	FALSE	Other	FALSE	No safety results posted	No safety results posted	TRUE	ND	ND	ND	ND	ND	ND	ND	ND	FALSE	FALSE	FALSE	FALSE	FALSE	TRUE	FALSE	FALSE
691	NCT00474266	FALSE	First posted date	Immunogenicity & Safety Study of GSK Biologicals' Meningococcal Vaccine GSK134612 When Co-Administered With GSK Biologicals' MMRV Vaccine (Priorix-Tetra™) in Healthy 12 to 23-Month-Old Children	2007-05-16	2007	Completed	1000	Actual	>100	4	NA	Randomized	Parallel Assignment	Phase 3	FALSE	Prevention	NA	NA	NA	NA	NA	14	Multicenter	single-country	INDUSTRY	TRUE	FALSE	Industry	TRUE	SAEs reported	No deaths	FALSE	366	701.5	FALSE	FALSE	TRUE	FALSE	FALSE	FALSE	FALSE	FALSE	TRUE	FALSE	FALSE	FALSE	FALSE	FALSE
692	NCT00474370	FALSE	First posted date	Vicriviroc in Combination Treatment With an Optimized ART Regimen in HIV-Infected Treatment-Experienced Subjects (VICTOR-E4)	2007-05-16	2007	Completed	400	Actual	>100	2	TRUE	Randomized	Parallel Assignment	Phase 3	TRUE	Treatment	TRUE	NA	TRUE	TRUE	TRUE	NA	NA	no facilities data	INDUSTRY	TRUE	FALSE	Industry	FALSE	No safety results posted	No safety results posted	TRUE	5840	ND	FALSE	FALSE	FALSE	FALSE	FALSE	TRUE	TRUE	FALSE	FALSE	FALSE	FALSE	FALSE	FALSE	FALSE
693	NCT00474422	FALSE	First posted date	Hospital-Based Paraprofessional Lactation Clinic	2007-05-16	2007	Completed	522	Actual	>100	NA	FALSE	Randomized	Parallel Assignment	Not Applicable	FALSE	Prevention	NA	NA	NA	NA	NA	1	Single center	single-country	OTHER	FALSE	FALSE	Other	FALSE	No safety results posted	No safety results posted	TRUE	ND	ND	ND	ND	ND	ND	ND	ND	FALSE	FALSE	FALSE	FALSE	FALSE	TRUE	FALSE	FALSE
694	NCT00474474	FALSE	First posted date	Study of the Impact of How the Virtual Patient's Anamnesis is Designed on the Reasoning Pattern and Therapeutic Decision Making	2007-05-17	2007	Completed	58	Actual	<100	NA	FALSE	Randomized	Single Group Assignment	Not Applicable	FALSE	NA	NA	NA	NA	NA	NA	1	Single center	single-country	OTHER	FALSE	FALSE	Other	FALSE	No safety results posted	No safety results posted	TRUE	ND	ND	ND	ND	ND	ND	ND	ND	FALSE	FALSE	FALSE	TRUE	FALSE	FALSE	FALSE	FALSE
695	NCT00474526	FALSE	First posted date	A Phase 3, Open-Label, Randomized, Parallel-Group, Multi-Center Study to Evaluate the Safety and Immunogenicity of Novartis Meningococcal ACWY Conjugate Vaccine When Administered With Routine Infant Vaccinations to Healthy Infants	2007-05-17	2007	Completed	4545	Actual	>100	17	NA	Randomized	Parallel Assignment	Phase 3	FALSE	Prevention	NA	NA	NA	NA	NA	63	Multicenter	multinational	INDUSTRY	TRUE	FALSE	Industry	TRUE	SAEs reported	No deaths	FALSE	61	61	FALSE	TRUE	FALSE	FALSE	FALSE	FALSE	FALSE	FALSE	TRUE	FALSE	FALSE	FALSE	FALSE	FALSE
696	NCT00474539	FALSE	First posted date	A Phase 3, Randomized, Active-Controlled, Double-blind Trial Evaluating the Safety, Tolerability, and Immunogenicity of a 13-valent Pneumococcal Conjugate Vaccine in Healthy Infants Given With a Meningococcal C-Tetanus Toxoid Conjugate Vaccine and Other Routine Pediatric Vaccinations in Spain	2007-05-17	2007	Completed	449	Actual	>100	2	NA	Randomized	Parallel Assignment	Phase 3	FALSE	Prevention	TRUE	TRUE	TRUE	TRUE	TRUE	27	Multicenter	single-country	INDUSTRY	TRUE	FALSE	Industry	TRUE	SAEs reported	No deaths	FALSE	42	98	FALSE	TRUE	FALSE	FALSE	FALSE	FALSE	FALSE	FALSE	TRUE	FALSE	FALSE	FALSE	FALSE	FALSE
697	NCT00474656	FALSE	First posted date	The Oscillation for ARDS Treated Early (OSCILLATE) Trial Pilot Study	2007-05-17	2007	Completed	94	Actual	<100	NA	TRUE	Randomized	Parallel Assignment	Not Applicable	FALSE	Treatment	NA	NA	NA	NA	NA	12	Multicenter	multinational	OTHER	FALSE	FALSE	Other	FALSE	No safety results posted	No safety results posted	TRUE	5840	ND	FALSE	FALSE	FALSE	FALSE	FALSE	TRUE	FALSE	TRUE	FALSE	FALSE	FALSE	FALSE	FALSE	FALSE
698	NCT00474721	FALSE	First posted date	A Randomized Blinded Comparison of Acetaminophen With Codeine and Ibuprofen for Treatment of Acute Pain in Children With Extremity Injuries	2007-05-17	2007	Completed	68	Actual	<100	NA	TRUE	Randomized	Parallel Assignment	Not Applicable	FALSE	Treatment	NA	NA	NA	NA	NA	1	Single center	single-country	OTHER	FALSE	FALSE	Other	FALSE	No safety results posted	No safety results posted	FALSE	1825	6570	FALSE	FALSE	FALSE	TRUE	TRUE	TRUE	TRUE	FALSE	FALSE	FALSE	FALSE	FALSE	FALSE	FALSE
699	NCT00474760	FALSE	First posted date	Phase 1, Open Label, Multiple Dose Escalation Study To Evaluate The Safety, Tolerability, Pharmacokinetics And Pharmacodynamics Of CP 751,871 In Patients With Advanced Solid Tumors	2007-05-17	2007	Completed	65	Actual	<100	1	FALSE	Non-Randomized	Single Group Assignment	Phase 1	FALSE	Treatment	NA	NA	NA	NA	NA	3	Multicenter	multinational	INDUSTRY	TRUE	FALSE	Industry	TRUE	SAEs reported	No deaths	TRUE	3285	ND	FALSE	FALSE	FALSE	FALSE	TRUE	TRUE	TRUE	FALSE	FALSE	FALSE	FALSE	FALSE	FALSE	FALSE
700	NCT00474851	FALSE	First posted date	The Effect of Hormonal Add-Back Therapy in Adolescents Treated With a GnRH Agonist for Endometriosis: A Randomized Trial	2007-05-17	2007	Completed	53	Actual	<100	2	TRUE	Randomized	Parallel Assignment	Phase 2	TRUE	Treatment	TRUE	TRUE	TRUE	TRUE	TRUE	1	Single center	single-country	OTHER	FALSE	FALSE	Other	TRUE	SAEs reported	No deaths	TRUE	4745	8030	FALSE	FALSE	FALSE	FALSE	FALSE	TRUE	TRUE	FALSE	FALSE	FALSE	FALSE	FALSE	FALSE	FALSE
701	NCT00474981	FALSE	First posted date	Impact of the Integrated Management of Neonatal and Childhood Illness Strategy on Neonatal and Infant Mortality in Haryana, India	2007-05-17	2007	Completed	66600	Actual	>100	2	FALSE	Randomized	Parallel Assignment	Not Applicable	FALSE	Health Services Research	NA	NA	NA	NA	NA	1	Single center	single-country	OTHER	FALSE	FALSE	Other	FALSE	No safety results posted	No safety results posted	FALSE	ND	366	TRUE	TRUE	FALSE	FALSE	FALSE	FALSE	FALSE	FALSE	FALSE	FALSE	FALSE	TRUE	FALSE	FALSE
702	NCT00475020	FALSE	First posted date	Allogeneic Stem Cell Transplantation for Myelofibrosis and Myelodysplastic Syndrome Using Reduced Intensity Busulfan and Fludarabine Conditioning	2007-05-17	2007	Completed	63	Actual	<100	1	FALSE	N/A	Single Group Assignment	Phase 2	FALSE	Treatment	NA	NA	NA	NA	NA	1	Single center	single-country	OTHER	FALSE	FALSE	Other	TRUE	SAEs reported	Deaths reported	TRUE	ND	27375	TRUE	TRUE	TRUE	TRUE	TRUE	TRUE	TRUE	FALSE	FALSE	FALSE	FALSE	FALSE	FALSE	FALSE
703	NCT00475033	FALSE	First posted date	A Phase 3, Randomized, Active-Controlled, Double-Blind Trial Evaluating the Safety, Tolerability, and Immunogenicity of a 13-valent Pneumococcal Conjugate Vaccine in Healthy Infants Given With Routine Pediatric Vaccinations in Canada	2007-05-17	2007	Completed	603	Actual	>100	2	FALSE	Randomized	Parallel Assignment	Phase 3	FALSE	Prevention	TRUE	TRUE	TRUE	TRUE	TRUE	11	Multicenter	single-country	INDUSTRY	TRUE	FALSE	Industry	TRUE	SAEs reported	No deaths	FALSE	42	98	FALSE	TRUE	FALSE	FALSE	FALSE	FALSE	FALSE	FALSE	TRUE	FALSE	FALSE	FALSE	FALSE	FALSE
704	NCT00475046	FALSE	First posted date	Smoking Cessation and Relapse Prevention in Women Postpartum	2007-05-17	2007	Completed	2790	Actual	>100	NA	FALSE	Randomized	Parallel Assignment	Phase 1	FALSE	Prevention	NA	NA	NA	NA	NA	NA	NA	no facilities data	OTHER	FALSE	FALSE	Other	FALSE	No safety results posted	No safety results posted	TRUE	365	ND	FALSE	FALSE	TRUE	TRUE	TRUE	TRUE	FALSE	FALSE	FALSE	FALSE	FALSE	TRUE	FALSE	FALSE
705	NCT00475137	FALSE	First posted date	A Randomized, Single-Blind Comparison of Lamotrigine Add-on Versus Switch to Lamotrigine Monotherapy in the Treatment of Bipolar II Depression Unresponsive to Antidepressant Treatment	2007-05-17	2007	Completed	15	Actual	<100	2	FALSE	Randomized	Parallel Assignment	Phase 2	FALSE	Treatment	TRUE	NA	NA	NA	TRUE	1	Single center	single-country	OTHER	FALSE	FALSE	Other	FALSE	No safety results posted	No safety results posted	TRUE	6205	25550	FALSE	FALSE	FALSE	FALSE	FALSE	TRUE	TRUE	FALSE	FALSE	FALSE	FALSE	FALSE	FALSE	FALSE
706	NCT00475163	FALSE	First posted date	Mentors in Motion: A Physical Activity Intervention for Obese Adolescents	2007-05-21	2007	Completed	34	Actual	<100	NA	FALSE	Randomized	Parallel Assignment	Not Applicable	FALSE	Prevention	NA	NA	NA	NA	NA	1	Single center	single-country	OTHER	FALSE	FALSE	Other	FALSE	No safety results posted	No safety results posted	FALSE	4745	6205	FALSE	FALSE	FALSE	FALSE	FALSE	TRUE	FALSE	FALSE	FALSE	FALSE	FALSE	TRUE	FALSE	FALSE
707	NCT00475449	FALSE	First posted date	A Randomised Controlled Trial to Compare Coronary Artery Bypass Grafting With Percutaneous Transluminal Coronary Angioplasty and Primary Stent Implantation in Patients With Multi-Vessel Coronary Artery Disease	2007-05-21	2007	Completed	988	Actual	>100	NA	TRUE	Randomized	Parallel Assignment	Not Applicable	FALSE	Treatment	NA	NA	NA	NA	NA	NA	NA	no facilities data	OTHER	TRUE	FALSE	Industry	FALSE	No safety results posted	No safety results posted	TRUE	ND	ND	ND	ND	ND	ND	ND	ND	FALSE	FALSE	FALSE	TRUE	FALSE	FALSE	FALSE	FALSE
708	NCT00475462	FALSE	First posted date	NA	2007-05-21	2007	Completed	28	Actual	<100	NA	TRUE	Randomized	Parallel Assignment	Not Applicable	FALSE	Treatment	NA	NA	NA	NA	NA	NA	NA	no facilities data	OTHER	FALSE	FALSE	Other	FALSE	No safety results posted	No safety results posted	FALSE	2190	6570	FALSE	FALSE	FALSE	FALSE	TRUE	TRUE	TRUE	FALSE	FALSE	FALSE	FALSE	FALSE	FALSE	FALSE
709	NCT00475514	FALSE	First posted date	A Double-blind, Placebo-controlled, Parallel Group Study to Assess the Efficacy, and Safety of Oral Frovatriptan in the Prevention on Menstrually-related Migraine (MRM) Headaches in a 'Difficult to Treat' Population	2007-05-21	2007	Completed	500	Actual	>100	NA	FALSE	Randomized	Parallel Assignment	Phase 3	FALSE	NA	NA	NA	NA	NA	NA	NA	NA	no facilities data	INDUSTRY	TRUE	FALSE	Industry	FALSE	No safety results posted	No safety results posted	TRUE	5475	ND	FALSE	FALSE	FALSE	FALSE	FALSE	TRUE	TRUE	FALSE	FALSE	FALSE	FALSE	FALSE	FALSE	FALSE
710	NCT00475527	FALSE	First posted date	NA	2007-05-21	2007	Withdrawn	0	Actual	<100	2	FALSE	Randomized	Parallel Assignment	Phase 4	FALSE	Treatment	NA	NA	NA	NA	NA	1	Single center	single-country	OTHER	FALSE	FALSE	Other	FALSE	No safety results posted	No safety results posted	FALSE	183	6570	FALSE	TRUE	TRUE	TRUE	TRUE	TRUE	TRUE	FALSE	FALSE	FALSE	FALSE	FALSE	FALSE	FALSE
711	NCT00475618	FALSE	First posted date	Effect of Therapeutic Measures in Dental Caries Reduction in Children With Primary Dentition From Metropolitan Area Sorrounded Medellín City. A Clinical Trial	2007-05-21	2007	Completed	180	Actual	>100	3	FALSE	Randomized	Parallel Assignment	Phase 3	FALSE	Prevention	TRUE	NA	TRUE	NA	TRUE	NA	NA	no facilities data	OTHER	TRUE	FALSE	Industry	FALSE	No safety results posted	No safety results posted	FALSE	884.5	1250.5	FALSE	FALSE	FALSE	TRUE	FALSE	FALSE	FALSE	FALSE	FALSE	TRUE	FALSE	FALSE	FALSE	FALSE
712	NCT00475683	FALSE	First posted date	Randomized Cross-over Study of Curcumin for Prevention of Oral Mucositis in Children Receiving Doxorubicin Based Chemotherapy.	2007-05-21	2007	Completed	8	Actual	<100	2	TRUE	Randomized	Crossover Assignment	Phase 3	TRUE	Treatment	NA	NA	NA	TRUE	NA	1	Single center	single-country	OTHER	FALSE	FALSE	Other	FALSE	No safety results posted	No safety results posted	TRUE	1825	10950	FALSE	FALSE	FALSE	TRUE	TRUE	TRUE	FALSE	FALSE	FALSE	FALSE	FALSE	FALSE	FALSE	TRUE
713	NCT00475813	FALSE	First posted date	NA	2007-05-21	2007	Completed	211	Actual	>100	NA	FALSE	Randomized	Parallel Assignment	Phase 3	FALSE	NA	NA	NA	NA	NA	NA	6	Multicenter	multinational	INDUSTRY	TRUE	FALSE	Industry	FALSE	No safety results posted	No safety results posted	FALSE	1460	4380	FALSE	FALSE	FALSE	TRUE	TRUE	FALSE	TRUE	FALSE	FALSE	FALSE	FALSE	FALSE	FALSE	FALSE
714	NCT00475982	FALSE	First posted date	Effect of Weight Loss on Prostate Cancer Pathology	2007-05-21	2007	Completed	44	Actual	<100	2	NA	Randomized	Parallel Assignment	Not Applicable	FALSE	Diagnostic	NA	NA	NA	NA	NA	1	Single center	single-country	FED	FALSE	FALSE	Other	TRUE	No SAEs	No deaths	TRUE	ND	ND	ND	ND	ND	ND	ND	ND	FALSE	FALSE	FALSE	FALSE	FALSE	TRUE	FALSE	FALSE
715	NCT00476229	FALSE	First posted date	Total Lymphoid Irradiation, Thymoglobulin, and Rituximab for Allogeneic Transplantation in Lymphoid Malignancies	2007-05-21	2007	Completed	20	Actual	<100	1	FALSE	Non-Randomized	Single Group Assignment	Not Applicable	FALSE	Treatment	NA	NA	NA	NA	NA	1	Single center	single-country	OTHER	TRUE	FALSE	Industry	TRUE	SAEs reported	No deaths	TRUE	ND	25550	TRUE	TRUE	TRUE	TRUE	TRUE	TRUE	TRUE	FALSE	FALSE	TRUE	TRUE	FALSE	FALSE	FALSE
716	NCT00476281	FALSE	First posted date	Multicenter Prospective Study of Abnormalies Tolerance Glucose by the Continuous Measurement of Glucose of Nutritional Status and Breathing in the Patient With Cystic Fibrosis	2007-05-21	2007	Completed	114	Actual	>100	1	NA	N/A	Single Group Assignment	Not Applicable	FALSE	Basic Science	NA	NA	NA	NA	NA	9	Multicenter	single-country	OTHER	FALSE	FALSE	Other	FALSE	No safety results posted	No safety results posted	TRUE	3650	ND	FALSE	FALSE	FALSE	FALSE	TRUE	TRUE	FALSE	FALSE	FALSE	TRUE	FALSE	FALSE	FALSE	FALSE
717	NCT00476346	FALSE	First posted date	Calcium and Vitamin D Supplementation Decreases Incidence of Stress Fractures in Female Navy Recruits	2007-05-22	2007	Completed	5201	Actual	>100	2	FALSE	Randomized	Parallel Assignment	Not Applicable	FALSE	Prevention	TRUE	NA	TRUE	TRUE	TRUE	1	Single center	single-country	OTHER	TRUE	FALSE	Industry	FALSE	No safety results posted	No safety results posted	TRUE	ND	ND	ND	ND	ND	ND	ND	ND	FALSE	FALSE	FALSE	FALSE	FALSE	FALSE	FALSE	TRUE
718	NCT00476359	FALSE	First posted date	Lopinavir/r Plus Saquinavir Salvage Therapy in HIV-infected Children With NRTI and/or NNRTI Failure: PK and Two-year Treatment Follow up	2007-05-22	2007	Completed	50	Actual	<100	1	TRUE	N/A	Single Group Assignment	Phase 4	FALSE	Treatment	NA	NA	NA	NA	NA	3	Multicenter	single-country	OTHER	FALSE	FALSE	Other	FALSE	No safety results posted	No safety results posted	FALSE	365	5840	FALSE	FALSE	TRUE	TRUE	TRUE	TRUE	TRUE	FALSE	FALSE	FALSE	FALSE	FALSE	FALSE	FALSE
719	NCT00476385	FALSE	First posted date	Usability and Acceptability of Stylomax® in Growth Hormone Deficient Children.	2007-05-22	2007	Completed	12	Actual	<100	1	FALSE	Non-Randomized	Single Group Assignment	Phase 3	FALSE	Treatment	NA	NA	NA	NA	NA	1	Single center	single-country	INDUSTRY	TRUE	FALSE	Industry	FALSE	No safety results posted	No safety results posted	FALSE	1095	6570	FALSE	FALSE	FALSE	TRUE	TRUE	TRUE	TRUE	FALSE	FALSE	FALSE	FALSE	FALSE	FALSE	FALSE
720	NCT00476541	FALSE	First posted date	NOPHO-AML 2004 Study for Children With Acute Myeloid Leukemia	2007-05-22	2007	Completed	250	Anticipated	>100	2	TRUE	Randomized	Parallel Assignment	Phase 3	FALSE	Treatment	NA	NA	NA	NA	NA	2	Multicenter	single-country	OTHER	FALSE	FALSE	Other	FALSE	No safety results posted	No safety results posted	FALSE	ND	6570	TRUE	TRUE	TRUE	TRUE	TRUE	TRUE	TRUE	FALSE	FALSE	FALSE	FALSE	FALSE	FALSE	FALSE
721	NCT00476697	FALSE	First posted date	The Effectiveness of UVA1 Irradiation in the Treatment of Skin Conditions With Altered Dermal Matrix: An Open Pilot Study	2007-05-22	2007	Terminated	23	Actual	<100	1	FALSE	N/A	Single Group Assignment	Not Applicable	FALSE	Treatment	NA	NA	NA	NA	NA	1	Single center	single-country	OTHER	FALSE	FALSE	Other	FALSE	No safety results posted	No safety results posted	TRUE	3650	29200	FALSE	FALSE	FALSE	FALSE	TRUE	TRUE	FALSE	TRUE	FALSE	FALSE	FALSE	FALSE	FALSE	FALSE
722	NCT00476775	FALSE	First posted date	Ethnic Dance and Screen Time Reduction to Prevent Weight Gain in Latina Girls	2007-05-22	2007	Completed	233	Actual	>100	2	FALSE	Randomized	Parallel Assignment	Not Applicable	FALSE	Prevention	NA	NA	NA	TRUE	NA	1	Single center	single-country	OTHER	FALSE	TRUE	NIH	FALSE	No safety results posted	No safety results posted	FALSE	2555	3285	FALSE	FALSE	FALSE	FALSE	TRUE	FALSE	FALSE	FALSE	FALSE	FALSE	FALSE	TRUE	FALSE	FALSE
723	NCT00476788	FALSE	First posted date	Fast Track Continuous Subcutaneous Insulin Infusion (CSII) in Children With Newly Diagnosed Type 1 Diabetes Mellitus: An Evaluation of a Novel CSII Device in the Immediate Period Following Diagnosis of Type 1 Diabetes (T1DM)	2007-05-22	2007	Completed	14	Actual	<100	1	FALSE	N/A	Single Group Assignment	Not Applicable	FALSE	Treatment	NA	NA	NA	NA	NA	1	Single center	single-country	OTHER	FALSE	FALSE	Other	TRUE	No SAEs	No deaths	FALSE	365	2920	FALSE	FALSE	TRUE	TRUE	TRUE	FALSE	FALSE	TRUE	FALSE	FALSE	FALSE	FALSE	FALSE	FALSE
724	NCT00476801	FALSE	First posted date	The Effectiveness Of UVA1 Irradiation In The Treatment Of Skin Conditions With Altered Dermal Matrix: A Controlled, Cross-Over Study	2007-05-22	2007	Completed	27	Actual	<100	2	FALSE	Randomized	Crossover Assignment	Not Applicable	FALSE	Treatment	NA	NA	NA	TRUE	NA	1	Single center	single-country	OTHER	FALSE	FALSE	Other	FALSE	No safety results posted	No safety results posted	TRUE	3650	29200	FALSE	FALSE	FALSE	FALSE	TRUE	TRUE	FALSE	TRUE	FALSE	FALSE	FALSE	FALSE	FALSE	FALSE
725	NCT00476866	FALSE	First posted date	Intermittent Positive-Pressure Breathing Effects in Patients With High Spinal Cord Injury	2007-05-22	2007	Terminated	14	Actual	<100	NA	FALSE	Randomized	Crossover Assignment	Not Applicable	FALSE	Treatment	NA	NA	NA	NA	NA	1	Single center	single-country	OTHER	FALSE	FALSE	Other	FALSE	No safety results posted	No safety results posted	TRUE	5840	ND	FALSE	FALSE	FALSE	FALSE	FALSE	TRUE	FALSE	TRUE	FALSE	FALSE	FALSE	FALSE	FALSE	FALSE
726	NCT00476892	FALSE	First posted date	A Multi-centre Randomised Controlled Trial of a Pelvic Floor Muscle Training Intervention for Women With Pelvic Organ Prolapse	2007-05-22	2007	Completed	448	Actual	>100	2	TRUE	Randomized	Parallel Assignment	Not Applicable	FALSE	Treatment	NA	NA	TRUE	NA	NA	28	Multicenter	multinational	OTHER	FALSE	FALSE	Other	FALSE	No safety results posted	No safety results posted	TRUE	ND	ND	ND	ND	ND	ND	ND	ND	FALSE	FALSE	FALSE	TRUE	FALSE	FALSE	FALSE	FALSE
727	NCT00477061	FALSE	First posted date	Double Blind Randomized Study of Morphine Analgesia in Patients With Acute Appendicitis	2007-05-22	2007	Completed	71	Actual	<100	NA	FALSE	Randomized	Parallel Assignment	Phase 4	FALSE	Supportive Care	NA	NA	NA	NA	NA	1	Single center	single-country	OTHER	FALSE	FALSE	Other	FALSE	No safety results posted	No safety results posted	TRUE	4745	27375	FALSE	FALSE	FALSE	FALSE	FALSE	TRUE	TRUE	FALSE	FALSE	FALSE	FALSE	FALSE	FALSE	FALSE
728	NCT00477152	FALSE	First posted date	INcreased Flow Utilizing Subcutaneously-Enabled Pediatric Rehydration (INFUSE-Pediatric Rehydration Study): Phase IV Study of Subcutaneous Rehydration With Recombinant Human Hyaluronidase (HYLENEX) for Infants and Children	2007-05-22	2007	Completed	52	Actual	<100	1	FALSE	N/A	Single Group Assignment	Phase 4	FALSE	Treatment	NA	NA	NA	NA	NA	NA	NA	no facilities data	INDUSTRY	TRUE	FALSE	Industry	TRUE	SAEs reported	No deaths	FALSE	61	3650	FALSE	TRUE	TRUE	TRUE	TRUE	FALSE	TRUE	FALSE	FALSE	FALSE	FALSE	FALSE	FALSE	FALSE
729	NCT00477204	FALSE	First posted date	Clinical Trial of Zocor and Vytorin in Adolescents With Type 1 Diabetes	2007-05-22	2007	Completed	9	Actual	<100	2	TRUE	Randomized	Parallel Assignment	Phase 2	FALSE	Treatment	TRUE	TRUE	TRUE	NA	TRUE	1	Single center	single-country	OTHER	TRUE	TRUE	NIH	TRUE	No SAEs	No deaths	FALSE	4380	6570	FALSE	FALSE	FALSE	FALSE	FALSE	TRUE	TRUE	FALSE	FALSE	FALSE	FALSE	FALSE	FALSE	FALSE
730	NCT00477308	FALSE	First posted date	Clinical, Immunologic and Virological Outcomes of Genotyping Directed Salvage Therapy in Children Who Have Failed Dual NRTIs	2007-05-23	2007	Completed	95	Actual	<100	1	TRUE	N/A	Single Group Assignment	Not Applicable	FALSE	Treatment	NA	NA	NA	NA	NA	3	Multicenter	single-country	OTHER	FALSE	FALSE	Other	FALSE	No safety results posted	No safety results posted	FALSE	365	6570	FALSE	FALSE	TRUE	TRUE	TRUE	TRUE	FALSE	FALSE	FALSE	TRUE	FALSE	FALSE	FALSE	FALSE
731	NCT00477360	FALSE	First posted date	Humeral Resurfacing Hemiarthroplasty. Phase 2: Prospective Cohort Study	2007-05-23	2007	Unknown status	30	Anticipated	<100	1	FALSE	N/A	Single Group Assignment	Not Applicable	FALSE	Treatment	NA	NA	NA	TRUE	NA	1	Single center	single-country	OTHER	TRUE	FALSE	Industry	FALSE	No safety results posted	No safety results posted	TRUE	ND	ND	ND	ND	ND	ND	ND	ND	FALSE	TRUE	FALSE	FALSE	FALSE	FALSE	FALSE	FALSE
732	NCT00477477	FALSE	First posted date	Nutritional Treatment of Overweight Adolescents With Cardiovascular Risk Factors	2007-05-23	2007	Terminated	27	Actual	<100	2	FALSE	Randomized	Parallel Assignment	Not Applicable	FALSE	Treatment	NA	NA	NA	NA	NA	1	Single center	single-country	OTHER	FALSE	TRUE	NIH	FALSE	No safety results posted	No safety results posted	FALSE	2920	6205	FALSE	FALSE	FALSE	FALSE	TRUE	TRUE	FALSE	FALSE	FALSE	FALSE	FALSE	FALSE	FALSE	FALSE
733	NCT00477503	FALSE	First posted date	Phase 1 Study Nuclear Imaging of Human CSF Flow Using Ga-67 Citrate and In-111 DTPA	2007-05-23	2007	Terminated	1	Actual	<100	3	FALSE	Non-Randomized	Single Group Assignment	Phase 1	FALSE	Treatment	NA	NA	NA	NA	NA	1	Single center	single-country	OTHER	FALSE	FALSE	Other	FALSE	No safety results posted	No safety results posted	TRUE	730	ND	FALSE	FALSE	FALSE	TRUE	TRUE	TRUE	TRUE	FALSE	FALSE	FALSE	FALSE	FALSE	FALSE	FALSE
734	NCT00477594	FALSE	First posted date	An Open-Label Extension Study to Assess the Long-term Safety and Efficacy of Mipomersen in Subjects With Familial Hypercholesterolemia	2007-05-24	2007	Completed	21	Actual	<100	2	FALSE	Randomized	Parallel Assignment	Phase 2	FALSE	Treatment	NA	NA	NA	NA	NA	5	Multicenter	single-country	INDUSTRY	TRUE	FALSE	Industry	TRUE	SAEs reported	No deaths	TRUE	4380	ND	FALSE	FALSE	FALSE	FALSE	FALSE	TRUE	TRUE	FALSE	FALSE	FALSE	FALSE	FALSE	FALSE	FALSE
735	NCT00477620	FALSE	First posted date	Study of Myopia Acquisition and Prevention in a Randomised Trial	2007-05-24	2007	Completed	NA	NA	NA	NA	FALSE	Randomized	Parallel Assignment	Not Applicable	FALSE	Prevention	NA	NA	NA	NA	NA	NA	NA	no facilities data	OTHER	FALSE	FALSE	Other	FALSE	No safety results posted	No safety results posted	FALSE	2555	3285	FALSE	FALSE	FALSE	FALSE	TRUE	FALSE	FALSE	FALSE	FALSE	FALSE	FALSE	TRUE	FALSE	FALSE
736	NCT00477776	FALSE	First posted date	Metoclopramide to Improve Lactogenesis II in Diabetic Women: a Randomized Controlled Trial	2007-05-24	2007	Completed	160	Anticipated	>100	4	TRUE	Randomized	Parallel Assignment	Phase 3	TRUE	Treatment	TRUE	NA	TRUE	NA	TRUE	1	Single center	single-country	OTHER	FALSE	FALSE	Other	FALSE	No safety results posted	No safety results posted	TRUE	5475	18250	FALSE	FALSE	FALSE	FALSE	FALSE	TRUE	TRUE	FALSE	FALSE	FALSE	FALSE	FALSE	FALSE	FALSE
737	NCT00477867	FALSE	First posted date	Assessing Economic Outcomes in Women With Stage III Ovarian Cancer Treated With Intravenous Paclitaxel and Cisplatin v. Intravenous Paclitaxel, Intraperitoneal Cisplatin and Intraperitoneal Paclitaxel on GOG #172: A Feasibility Study of Assessing Costs and Medical Resource Use	2007-05-24	2007	Withdrawn	0	Actual	<100	NA	NA	NA	NA	Not Applicable	FALSE	Health Services Research	NA	NA	NA	NA	NA	NA	NA	no facilities data	NETWORK	FALSE	TRUE	NIH	FALSE	No safety results posted	No safety results posted	TRUE	ND	ND	ND	ND	ND	ND	ND	ND	FALSE	FALSE	FALSE	TRUE	FALSE	FALSE	FALSE	FALSE
738	NCT00477906	FALSE	First posted date	Comparison of M-Vax Plus Low Dose Interleukin-2 Versus Placebo Vaccine Plus Low Dose Interleukin-2 in Patients With Stage IV Melanoma	2007-05-24	2007	Unknown status	387	Anticipated	>100	2	FALSE	Randomized	Parallel Assignment	Phase 3	TRUE	Treatment	TRUE	TRUE	TRUE	TRUE	TRUE	NA	NA	no facilities data	INDUSTRY	TRUE	FALSE	Industry	FALSE	No safety results posted	No safety results posted	TRUE	ND	ND	ND	ND	ND	ND	ND	ND	FALSE	FALSE	TRUE	FALSE	FALSE	FALSE	FALSE	FALSE
739	NCT00478244	FALSE	First posted date	Allogeneic Hematopoietic Cell Transplantation to Correct the Biochemical Defect and Create Tolerance to Donor Tissue in Subjects With Epidermolysis Bullosa	2007-05-24	2007	Terminated	7	Actual	<100	1	TRUE	N/A	Single Group Assignment	Not Applicable	FALSE	Treatment	NA	NA	NA	NA	NA	1	Single center	single-country	OTHER	FALSE	FALSE	Other	TRUE	SAEs reported	No deaths	TRUE	ND	9125	TRUE	TRUE	TRUE	TRUE	TRUE	TRUE	TRUE	FALSE	FALSE	TRUE	FALSE	FALSE	FALSE	FALSE
740	NCT00478283	FALSE	First posted date	Perspectives and Attitudes on the Use of Adjuvant Chemotherapy and Hormonal Therapy in Older and/or Frail Women: A Survey of Oncologists and Geriatricians	2007-05-24	2007	Completed	300	Anticipated	>100	NA	NA	NA	NA	Not Applicable	FALSE	Health Services Research	NA	NA	NA	NA	NA	NA	NA	no facilities data	OTHER	FALSE	TRUE	NIH	FALSE	No safety results posted	No safety results posted	TRUE	ND	ND	ND	ND	ND	ND	ND	ND	FALSE	FALSE	FALSE	FALSE	FALSE	FALSE	FALSE	FALSE
741	NCT00478335	FALSE	First posted date	Pharmacologic Treatment of Congenital Nephrogenic Diabetes Insipidus	2007-05-24	2007	Completed	4	Actual	<100	2	TRUE	Randomized	Crossover Assignment	Not Applicable	TRUE	Treatment	TRUE	TRUE	TRUE	TRUE	TRUE	2	Multicenter	multinational	OTHER	FALSE	FALSE	Other	TRUE	No SAEs	No deaths	TRUE	1825	9125	FALSE	FALSE	FALSE	TRUE	TRUE	TRUE	TRUE	FALSE	FALSE	FALSE	FALSE	FALSE	FALSE	FALSE
742	NCT00478361	FALSE	First posted date	A Phase II Study of Gemcitabine, Paclitaxel, and Doxorubicin, With Pegfilgrastim for the Treatment of Patients With Metastatic Transitional Cell Carcinoma and Renal Insufficiency	2007-05-24	2007	Completed	40	Actual	<100	1	TRUE	N/A	Single Group Assignment	Phase 2	FALSE	Treatment	NA	NA	NA	NA	NA	2	Multicenter	single-country	OTHER	FALSE	TRUE	NIH	TRUE	SAEs reported	No deaths	TRUE	ND	ND	ND	ND	ND	ND	ND	ND	TRUE	FALSE	FALSE	FALSE	FALSE	FALSE	FALSE	FALSE
743	NCT00478517	FALSE	First posted date	Treatment With Erythropoetin in Patients With Spinal Trauma With Neurological Deficit, Maximum Tolerated Dose Study. TETRAM2	2007-05-24	2007	Withdrawn	20	NA	<100	NA	TRUE	Randomized	Single Group Assignment	Phase 1	FALSE	Treatment	NA	NA	NA	NA	NA	NA	NA	no facilities data	OTHER	FALSE	FALSE	Other	FALSE	No safety results posted	No safety results posted	TRUE	5475	23725	FALSE	FALSE	FALSE	FALSE	FALSE	TRUE	TRUE	FALSE	FALSE	FALSE	FALSE	FALSE	FALSE	FALSE
744	NCT00478608	FALSE	First posted date	A Clinical Study to Evaluate the Efficacy and Safety of Cyclosporine (CsA) and Sirolimus (SRL) Induction Followed by Cyclosporine Withdrawal in Korean Renal Allograft Recipients	2007-05-25	2007	Completed	79	Actual	<100	NA	NA	Non-Randomized	Single Group Assignment	Phase 3	FALSE	Prevention	NA	NA	NA	NA	NA	9	Multicenter	single-country	INDUSTRY	TRUE	FALSE	Industry	TRUE	SAEs reported	No deaths	TRUE	4745	ND	FALSE	FALSE	FALSE	FALSE	FALSE	TRUE	TRUE	FALSE	FALSE	FALSE	FALSE	FALSE	FALSE	FALSE
745	NCT00478647	FALSE	First posted date	A Multicenter Open-Label Study of Gene-Activated® Human Glucocerebrosidase (GA-GCB) Enzyme Replacement Therapy in Patients With Type 1 Gaucher Disease Previously Treated With Imiglucerase	2007-05-25	2007	Completed	40	Actual	<100	1	FALSE	N/A	Single Group Assignment	Multiphase	FALSE	Treatment	NA	NA	NA	NA	NA	15	Multicenter	multinational	INDUSTRY	TRUE	FALSE	Industry	TRUE	SAEs reported	No deaths	TRUE	730	ND	FALSE	FALSE	FALSE	TRUE	TRUE	TRUE	FALSE	FALSE	TRUE	FALSE	FALSE	FALSE	FALSE	FALSE
746	NCT00478907	FALSE	First posted date	phase2 Study of Prevention of Complications of Strabismus Surgery	2007-05-25	2007	Completed	300	Actual	>100	NA	FALSE	Randomized	Parallel Assignment	Phase 2	FALSE	Prevention	NA	NA	NA	NA	NA	1	Single center	single-country	OTHER	FALSE	FALSE	Other	FALSE	No safety results posted	No safety results posted	FALSE	730	6570	FALSE	FALSE	FALSE	TRUE	TRUE	TRUE	TRUE	FALSE	FALSE	FALSE	FALSE	FALSE	FALSE	FALSE
747	NCT00479089	FALSE	First posted date	Phase II Trial of Weekly Docetaxel (Taxotere) Vs. Weekly Docetaxel in Combination With ZD1839 (Iressa®) As Consolidation Therapy For Metastatic Urothelial Cancer Following Maximal Response To Multi-Agent Chemotherapy	2007-05-25	2007	Terminated	50	Actual	<100	2	TRUE	Randomized	Parallel Assignment	Phase 2	FALSE	Treatment	NA	NA	NA	NA	NA	1	Single center	single-country	OTHER	TRUE	FALSE	Industry	TRUE	No SAEs	No deaths	TRUE	ND	ND	ND	ND	ND	ND	ND	ND	TRUE	FALSE	FALSE	FALSE	FALSE	FALSE	FALSE	FALSE
748	NCT00479102	FALSE	First posted date	Effectiveness of Iron Supplementation in the Second Year of Life for Prevention of Iron Deficiency	2007-05-25	2007	Unknown status	NA	NA	NA	NA	FALSE	Randomized	Single Group Assignment	Phase 4	FALSE	Prevention	NA	NA	NA	NA	NA	1	Single center	single-country	OTHER	FALSE	FALSE	Other	FALSE	No safety results posted	No safety results posted	FALSE	244	549	FALSE	TRUE	TRUE	FALSE	FALSE	FALSE	TRUE	FALSE	FALSE	FALSE	FALSE	FALSE	FALSE	FALSE
749	NCT00479115	FALSE	First posted date	AMD3100 in Combination With G-CSF to Mobilize Peripheral Blood Stem Cells in Patients With Fanconi Anemia(FA): A Phase I/II Study	2007-05-25	2007	Completed	1	Actual	<100	1	TRUE	N/A	Single Group Assignment	Multiphase	FALSE	Supportive Care	NA	NA	NA	NA	NA	1	Single center	single-country	OTHER	FALSE	TRUE	NIH	TRUE	No SAEs	No deaths	TRUE	365	10950	FALSE	FALSE	TRUE	TRUE	TRUE	TRUE	TRUE	TRUE	FALSE	FALSE	FALSE	FALSE	FALSE	FALSE
750	NCT00479128	FALSE	First posted date	Phase I Two-Dimensional Dose-Finding Study of Bortezomib in Combination With Gemcitabine/Doxorubicin in Metastatic Surgically Unresectable Urothelial Cancer or Other Solid Tumors	2007-05-25	2007	Active, not recruiting	80	Actual	<100	1	FALSE	N/A	Single Group Assignment	Phase 1	FALSE	Treatment	NA	NA	NA	NA	NA	1	Single center	single-country	OTHER	TRUE	FALSE	Industry	FALSE	No safety results posted	No safety results posted	TRUE	ND	ND	ND	ND	ND	ND	ND	ND	TRUE	FALSE	FALSE	FALSE	FALSE	FALSE	FALSE	FALSE
751	NCT00479258	FALSE	First posted date	Safety And Efficacy Of Exubera® (Inhaled Insulin) Compared With Subcutaneous Human Insulin Therapy In Children And Adolescents Ages 6-17 Years With Type 1 Diabetes Mellitus: A 12 Month, Outpatient, Randomized, Open Label, Parallel Group Comparative Trial.	2007-05-28	2007	Terminated	2	Actual	<100	2	FALSE	Randomized	Parallel Assignment	Phase 3	FALSE	Treatment	NA	NA	NA	NA	NA	1	Single center	single-country	INDUSTRY	TRUE	FALSE	Industry	TRUE	No safety results posted	No safety results posted	FALSE	2190	6205	FALSE	FALSE	FALSE	FALSE	TRUE	TRUE	TRUE	FALSE	FALSE	FALSE	FALSE	FALSE	FALSE	FALSE
752	NCT00479310	FALSE	First posted date	A Multi-Center, Randomized, Vehicle Controlled, Double Blind Clinical Trial to Evaluate the Efficacy and Safety of Summers Non-Pesticide Lice Asphyxiator (L.A.) for the Treatment of Head Lice.	2007-05-28	2007	Completed	120	NA	>100	NA	NA	Randomized	Parallel Assignment	Phase 3	FALSE	Treatment	NA	NA	NA	NA	NA	NA	NA	no facilities data	INDUSTRY	TRUE	FALSE	Industry	FALSE	No safety results posted	No safety results posted	TRUE	183	ND	FALSE	TRUE	TRUE	TRUE	TRUE	TRUE	TRUE	FALSE	FALSE	FALSE	FALSE	FALSE	FALSE	FALSE
753	NCT00479479	FALSE	First posted date	Cobalamin Supplementation During Infancy; Effect on B-vitamin Status, Growth and Psychomotor Development	2007-05-28	2007	Completed	107	Actual	>100	2	FALSE	Randomized	Parallel Assignment	Not Applicable	FALSE	Basic Science	NA	NA	NA	NA	NA	1	Single center	single-country	OTHER	FALSE	FALSE	Other	FALSE	No safety results posted	No safety results posted	FALSE	ND	122	TRUE	TRUE	FALSE	FALSE	FALSE	FALSE	TRUE	FALSE	FALSE	FALSE	FALSE	FALSE	FALSE	FALSE
754	NCT00479791	FALSE	First posted date	Lipid, Glycemic, and Insulin Responses to Meals Rich in Saturated, Cis-Monounsaturated, and Polyunsaturated Fatty (n-3 and n-6)Acids in Subjects With Type 2 Diabetes Mellitus	2007-05-28	2007	Completed	11	Actual	<100	NA	FALSE	Randomized	Crossover Assignment	Not Applicable	FALSE	Treatment	NA	NA	NA	NA	NA	1	Single center	single-country	OTHER	FALSE	FALSE	Other	FALSE	No safety results posted	No safety results posted	TRUE	ND	ND	ND	ND	ND	ND	ND	ND	FALSE	FALSE	FALSE	FALSE	FALSE	TRUE	FALSE	FALSE
755	NCT00479960	FALSE	First posted date	Effect of Dietary Supplementation With Omega-3 Fatty Acids on Human Sperm Characteristics, a Preliminary Study	2007-05-30	2007	Unknown status	20	Anticipated	<100	NA	FALSE	Randomized	Crossover Assignment	Phase 1	FALSE	Treatment	NA	NA	NA	NA	NA	1	Single center	single-country	OTHER	FALSE	FALSE	Other	FALSE	No safety results posted	No safety results posted	TRUE	ND	ND	ND	ND	ND	ND	ND	ND	FALSE	FALSE	FALSE	FALSE	FALSE	TRUE	FALSE	FALSE
756	NCT00480285	FALSE	First posted date	A Prospective Randomized Trial Comparing Laparoscopic Nissen Against Anterior Partial Fundoplication in Treating Gastroesophageal Reflux Disease Among Chinese Patients	2007-05-30	2007	Unknown status	100	Anticipated	>100	NA	TRUE	Randomized	Parallel Assignment	Phase 3	FALSE	Treatment	NA	NA	NA	NA	NA	1	Single center	single-country	OTHER	FALSE	FALSE	Other	FALSE	No safety results posted	No safety results posted	TRUE	5840	25550	FALSE	FALSE	FALSE	FALSE	FALSE	TRUE	FALSE	FALSE	FALSE	TRUE	FALSE	FALSE	FALSE	FALSE
757	NCT00480324	FALSE	First posted date	Efficacy, Safety, Reactogenicity and Immunogenicity Study of the Lyophilised Formulation of Rotarix Vaccine in Healthy Japanese Infants	2007-05-30	2007	Completed	765	Actual	>100	2	NA	Randomized	Parallel Assignment	Phase 3	FALSE	Prevention	TRUE	TRUE	TRUE	TRUE	TRUE	20	Multicenter	single-country	INDUSTRY	TRUE	FALSE	Industry	TRUE	SAEs reported	No deaths	FALSE	42	98	FALSE	TRUE	FALSE	FALSE	FALSE	FALSE	FALSE	FALSE	TRUE	FALSE	FALSE	FALSE	FALSE	FALSE
758	NCT00480454	FALSE	First posted date	An Open Randomized Dose Selection Study Evaluating the Safety, Immunogenicity, and Impact of a TB Vaccine, MVA85A, on the Immunogenicity of EPI Vaccines Administered Simultaneously to Healthy Infants Previously Vaccinated With BCG.	2007-05-31	2007	Completed	214	Actual	>100	2	TRUE	Randomized	Single Group Assignment	Phase 1	FALSE	Prevention	NA	NA	NA	NA	NA	1	Single center	single-country	OTHER	FALSE	FALSE	Other	FALSE	No safety results posted	No safety results posted	FALSE	61	91.5	FALSE	TRUE	FALSE	FALSE	FALSE	FALSE	FALSE	FALSE	TRUE	FALSE	FALSE	FALSE	FALSE	FALSE
759	NCT00480480	FALSE	First posted date	Long-Term Post- War Adjustment in Bosnian Adolescents, Their Parents and Teachers	2007-05-31	2007	Completed	144	Actual	>100	NA	FALSE	Randomized	Parallel Assignment	Not Applicable	FALSE	Treatment	NA	NA	NA	NA	NA	NA	NA	no facilities data	OTHER	FALSE	FALSE	Other	FALSE	No safety results posted	No safety results posted	TRUE	5110	6935	FALSE	FALSE	FALSE	FALSE	FALSE	TRUE	FALSE	FALSE	FALSE	FALSE	FALSE	TRUE	FALSE	FALSE
760	NCT00480519	FALSE	First posted date	Use of Sedation and Local Anesthesia in Meatotomy: A Prospective Comparison Study	2007-05-31	2007	Unknown status	75	Anticipated	<100	NA	FALSE	Randomized	Parallel Assignment	Phase 3	FALSE	Treatment	NA	NA	NA	NA	NA	1	Single center	single-country	OTHER	FALSE	FALSE	Other	FALSE	No safety results posted	No safety results posted	FALSE	1095	6570	FALSE	FALSE	FALSE	TRUE	TRUE	TRUE	FALSE	FALSE	FALSE	TRUE	FALSE	FALSE	FALSE	FALSE
761	NCT00480610	FALSE	First posted date	Clinical Study on Tacrolimus Ointment Over the Long-term. "CONTROL Study - Adults"	2007-05-31	2007	Completed	226	Actual	>100	2	FALSE	Randomized	Parallel Assignment	Phase 3	TRUE	Treatment	TRUE	TRUE	TRUE	TRUE	TRUE	22	Multicenter	multinational	INDUSTRY	TRUE	FALSE	Industry	FALSE	No safety results posted	No safety results posted	TRUE	5840	ND	FALSE	FALSE	FALSE	FALSE	FALSE	TRUE	TRUE	FALSE	FALSE	FALSE	FALSE	FALSE	FALSE	FALSE
762	NCT00480740	FALSE	First posted date	The Pharmacology of Dexmedetomidine in Children With Congenital Heart Disease	2007-05-31	2007	Completed	41	Actual	<100	3	FALSE	Non-Randomized	Single Group Assignment	Phase 3	FALSE	Treatment	NA	NA	NA	NA	NA	1	Single center	single-country	OTHER	FALSE	FALSE	Other	TRUE	No SAEs	No deaths	FALSE	ND	6570	TRUE	TRUE	TRUE	TRUE	TRUE	TRUE	TRUE	FALSE	FALSE	FALSE	FALSE	FALSE	FALSE	FALSE
763	NCT00480896	FALSE	First posted date	Clinical Study on Tacrolimus Ointment Over the Long-term. "CONTROL Study - Children"	2007-05-31	2007	Completed	250	Actual	>100	2	FALSE	Randomized	Parallel Assignment	Phase 3	TRUE	Treatment	TRUE	TRUE	TRUE	TRUE	TRUE	22	Multicenter	multinational	INDUSTRY	TRUE	FALSE	Industry	FALSE	No safety results posted	No safety results posted	FALSE	730	5475	FALSE	FALSE	FALSE	TRUE	TRUE	TRUE	TRUE	FALSE	FALSE	FALSE	FALSE	FALSE	FALSE	FALSE
764	NCT00480922	FALSE	First posted date	Randomized Controlled Trial Comparing the Effects of a Low Glycemic Load Diet With a Low Fat Diet on Hepatic Steatosis in Overweight Children and Adolescents	2007-05-31	2007	Completed	40	Anticipated	<100	2	FALSE	Randomized	Parallel Assignment	Not Applicable	FALSE	Treatment	NA	NA	NA	NA	NA	1	Single center	single-country	OTHER	FALSE	FALSE	Other	FALSE	No safety results posted	No safety results posted	FALSE	2920	6205	FALSE	FALSE	FALSE	FALSE	TRUE	TRUE	FALSE	FALSE	FALSE	FALSE	FALSE	TRUE	FALSE	FALSE
765	NCT00480948	FALSE	First posted date	Effects of InFat™ Product (High Sn-2 Palmitic Acid) on Stool Biochemistry and Stool Characteristics in Formula-fed Term Chinese Infants: a Triple-blind, Randomized, Placebo-controlled Trial	2007-05-31	2007	Terminated	80	Anticipated	<100	2	NA	Randomized	Parallel Assignment	Phase 4	TRUE	Supportive Care	TRUE	TRUE	TRUE	TRUE	TRUE	1	Single center	single-country	INDUSTRY	TRUE	FALSE	Industry	FALSE	No safety results posted	No safety results posted	FALSE	ND	8	TRUE	FALSE	FALSE	FALSE	FALSE	FALSE	FALSE	FALSE	FALSE	FALSE	FALSE	TRUE	FALSE	TRUE
766	NCT00480987	FALSE	First posted date	A Phase I-II Study of Oxaliplatin, Fludarabine, and Cytarabine in Patients With Acute Myeloid Leukemia or High-Risk Myelodysplastic Syndromes at First Relapse With Complete Remission Duration < 1 Year	2007-06-01	2007	Terminated	27	Actual	<100	1	FALSE	Non-Randomized	Single Group Assignment	Multiphase	FALSE	Treatment	NA	NA	NA	NA	NA	1	Single center	single-country	OTHER	TRUE	FALSE	Industry	TRUE	SAEs reported	No deaths	TRUE	ND	ND	ND	ND	ND	ND	ND	ND	TRUE	FALSE	FALSE	FALSE	FALSE	FALSE	FALSE	FALSE
767	NCT00481000	FALSE	First posted date	Dialectical Cognitive Traumatherapy (DCT) on Patients With Severe Posttraumatic Stress Disorder Following Sexual Abuse - A Randomised Controlled Trial	2007-06-01	2007	Unknown status	64	Anticipated	<100	1	FALSE	Randomized	Parallel Assignment	Phase 2	FALSE	Treatment	NA	NA	NA	NA	NA	1	Single center	single-country	OTHER	FALSE	FALSE	Other	FALSE	No safety results posted	No safety results posted	TRUE	6205	ND	FALSE	FALSE	FALSE	FALSE	FALSE	TRUE	FALSE	FALSE	FALSE	FALSE	FALSE	TRUE	FALSE	FALSE
768	NCT00481507	FALSE	First posted date	Measuring the Influence of Kefir on Children's Stools on Antibiotics (MILK)	2007-06-01	2007	Completed	125	Actual	>100	2	TRUE	Randomized	Parallel Assignment	Not Applicable	TRUE	Prevention	TRUE	TRUE	TRUE	TRUE	TRUE	1	Single center	single-country	OTHER	TRUE	FALSE	Industry	TRUE	No SAEs	No deaths	FALSE	365	1825	FALSE	FALSE	TRUE	TRUE	FALSE	FALSE	FALSE	FALSE	FALSE	FALSE	FALSE	FALSE	FALSE	FALSE
769	NCT00481546	FALSE	First posted date	Phase I Trial of Ocular Subretinal Injection of a Recombinant Adeno-Associated Virus (rAAV2-CBSB-hRPE65) Gene Vector to Patients With Retinal Disease Due to RPE65 Mutations (Clinical Trials of Gene Therapy for Leber Congenital Amaurosis)	2007-06-01	2007	Active, not recruiting	15	Anticipated	<100	1	TRUE	N/A	Single Group Assignment	Phase 1	FALSE	Treatment	NA	NA	NA	NA	NA	2	Multicenter	single-country	OTHER	FALSE	TRUE	NIH	FALSE	No safety results posted	No safety results posted	TRUE	2920	ND	FALSE	FALSE	FALSE	FALSE	TRUE	TRUE	FALSE	FALSE	FALSE	FALSE	FALSE	FALSE	TRUE	FALSE
770	NCT00481767	FALSE	First posted date	Study to Assess the Immunogenicity and Safety of GlaxoSmithKline (GSK) Biologicals' HPV Vaccine GSK580299 in Healthy Female Subjects Aged 10-25 Years.	2007-06-04	2007	Completed	676	Actual	>100	2	TRUE	Randomized	Parallel Assignment	Phase 3	FALSE	Prevention	TRUE	TRUE	TRUE	TRUE	TRUE	2	Multicenter	multinational	INDUSTRY	TRUE	FALSE	Industry	TRUE	SAEs reported	No deaths	TRUE	3650	9125	FALSE	FALSE	FALSE	FALSE	TRUE	TRUE	TRUE	FALSE	TRUE	FALSE	FALSE	FALSE	FALSE	FALSE
771	NCT00481780	FALSE	First posted date	Conventional Balloon Angioplasty vs. Cutting Balloon Angioplasty for Treatment of Femoropopliteal Artery In-Stent Restenosis - A Randomized Controlled Pilot Trial	2007-06-04	2007	Completed	40	Actual	<100	NA	FALSE	Randomized	Parallel Assignment	Not Applicable	FALSE	Treatment	NA	NA	NA	NA	NA	1	Single center	single-country	OTHER	FALSE	FALSE	Other	FALSE	No safety results posted	No safety results posted	TRUE	ND	ND	ND	ND	ND	ND	ND	ND	FALSE	TRUE	FALSE	FALSE	FALSE	FALSE	FALSE	FALSE
772	NCT00481884	FALSE	First posted date	Phase III Trial to Compare RadiaPlexRx Hydrogel and Standard-of-Care for Radiation Dermatitis in Breast Cancer Patients	2007-06-04	2007	Completed	80	Actual	<100	2	TRUE	Randomized	Single Group Assignment	Phase 3	FALSE	Treatment	NA	NA	TRUE	NA	NA	1	Single center	single-country	OTHER	FALSE	FALSE	Other	FALSE	No safety results posted	No safety results posted	TRUE	ND	ND	ND	ND	ND	ND	ND	ND	FALSE	FALSE	FALSE	FALSE	FALSE	FALSE	FALSE	FALSE
773	NCT00482040	FALSE	First posted date	Randomized Trial Investigating Four Nasal CPAP Systems in the Management of Apnea of Prematurity	2007-06-04	2007	Terminated	16	Actual	<100	NA	FALSE	Randomized	Crossover Assignment	Not Applicable	FALSE	Treatment	NA	NA	NA	NA	NA	NA	NA	no facilities data	OTHER	FALSE	FALSE	Other	FALSE	No safety results posted	No safety results posted	FALSE	ND	98	TRUE	TRUE	FALSE	FALSE	FALSE	FALSE	FALSE	TRUE	FALSE	FALSE	FALSE	FALSE	FALSE	FALSE
774	NCT00482248	FALSE	First posted date	An Open-label Extension Study to Assess Long Term Safety and Tolerability of Omalizumab Treatment in Adults and Adolescents With Severe Allergic Asthma Who Participated in the 52 Week CIGE250011E2 Study	2007-06-05	2007	Completed	132	Actual	>100	NA	NA	Non-Randomized	Single Group Assignment	Phase 3	FALSE	Treatment	NA	NA	NA	NA	NA	NA	NA	no facilities data	INDUSTRY	TRUE	FALSE	Industry	FALSE	No safety results posted	No safety results posted	TRUE	4380	27375	FALSE	FALSE	FALSE	FALSE	FALSE	TRUE	TRUE	FALSE	FALSE	FALSE	FALSE	FALSE	FALSE	FALSE
775	NCT00482300	FALSE	First posted date	NA	2007-06-05	2007	Completed	NA	NA	NA	NA	TRUE	Randomized	Parallel Assignment	Not Applicable	FALSE	Treatment	NA	NA	NA	NA	NA	NA	NA	no facilities data	OTHER	FALSE	FALSE	Other	FALSE	No safety results posted	No safety results posted	TRUE	ND	27375	TRUE	TRUE	TRUE	TRUE	TRUE	TRUE	FALSE	FALSE	FALSE	TRUE	FALSE	FALSE	FALSE	FALSE
776	NCT00482508	FALSE	First posted date	A One Year Open-label Extension Study to Assess Long Term Safety and Tolerability of Omalizumab Treatment in Poorly Controlled Moderate to Severe Allergic Asthma Patients Who Participated in the 52-week CIGE24IA04E1 Study	2007-06-05	2007	Completed	95	Actual	<100	NA	NA	Non-Randomized	Single Group Assignment	Phase 3	FALSE	Treatment	NA	NA	NA	NA	NA	NA	NA	no facilities data	INDUSTRY	TRUE	FALSE	Industry	FALSE	No safety results posted	No safety results posted	TRUE	4380	27375	FALSE	FALSE	FALSE	FALSE	FALSE	TRUE	TRUE	FALSE	FALSE	FALSE	FALSE	FALSE	FALSE	FALSE
777	NCT00482560	FALSE	First posted date	Analgesic Effect of Breast Feeding vs Sucrose in Neonatal Screening	2007-06-05	2007	Completed	100	Actual	>100	NA	FALSE	Randomized	Parallel Assignment	Phase 3	FALSE	Treatment	NA	NA	NA	NA	NA	1	Single center	single-country	OTHER	FALSE	FALSE	Other	FALSE	No safety results posted	No safety results posted	FALSE	ND	5	TRUE	FALSE	FALSE	FALSE	FALSE	FALSE	TRUE	FALSE	FALSE	FALSE	FALSE	TRUE	FALSE	FALSE
778	NCT00482716	FALSE	First posted date	Randomized Controlled Study of Iron Supplementation to Support the Response to Recombinant Human Erythropoietin for the Treatment of Chemotherapy-Induced Anaemia	2007-06-05	2007	Unknown status	80	Anticipated	<100	NA	NA	Randomized	NA	Phase 3	FALSE	Supportive Care	NA	NA	NA	NA	NA	1	Single center	single-country	OTHER	FALSE	FALSE	Other	FALSE	No safety results posted	No safety results posted	TRUE	5840	ND	FALSE	FALSE	FALSE	FALSE	FALSE	TRUE	FALSE	FALSE	TRUE	FALSE	FALSE	FALSE	FALSE	TRUE
779	NCT00482768	FALSE	First posted date	Improving Risk Factors for Diabetes Complications in Primary Care	2007-06-05	2007	Completed	2493	Actual	>100	2	TRUE	Randomized	Crossover Assignment	Not Applicable	FALSE	Health Services Research	NA	NA	NA	NA	NA	1	Single center	single-country	OTHER	FALSE	TRUE	NIH	FALSE	No safety results posted	No safety results posted	TRUE	ND	ND	ND	ND	ND	ND	ND	ND	FALSE	FALSE	FALSE	FALSE	FALSE	TRUE	FALSE	FALSE
780	NCT00482781	FALSE	First posted date	Prolonged Apnea and Prolonged Bradycardia Following DTaP Immunization in Preterm Infants: A Randomized Multicenter Study	2007-06-05	2007	Completed	191	Actual	>100	NA	FALSE	Randomized	Parallel Assignment	Not Applicable	FALSE	Prevention	NA	NA	NA	NA	NA	10	Multicenter	single-country	OTHER	FALSE	FALSE	Other	FALSE	No safety results posted	No safety results posted	FALSE	56	60	FALSE	TRUE	FALSE	FALSE	FALSE	FALSE	FALSE	FALSE	TRUE	FALSE	FALSE	FALSE	FALSE	FALSE
781	NCT00482820	FALSE	First posted date	NA	2007-06-05	2007	Completed	80	Actual	<100	2	NA	Randomized	Parallel Assignment	Not Applicable	TRUE	Basic Science	TRUE	TRUE	NA	NA	TRUE	NA	NA	no facilities data	OTHER	FALSE	FALSE	Other	FALSE	No safety results posted	No safety results posted	FALSE	2555	4380	FALSE	FALSE	FALSE	FALSE	TRUE	FALSE	FALSE	FALSE	FALSE	FALSE	FALSE	TRUE	FALSE	FALSE
782	NCT00483067	FALSE	First posted date	Phase II Study: 2-Chlorodeoxyadenosine (2-CdA) and Cytarabine (Ara-C) in Idiopathic Hypereosinophilic Syndrome (HES)	2007-06-06	2007	Completed	13	Actual	<100	1	FALSE	Non-Randomized	Single Group Assignment	Phase 2	FALSE	Treatment	NA	NA	NA	NA	NA	1	Single center	single-country	OTHER	FALSE	FALSE	Other	FALSE	No safety results posted	No safety results posted	TRUE	ND	27740	TRUE	TRUE	TRUE	TRUE	TRUE	TRUE	TRUE	FALSE	FALSE	FALSE	FALSE	FALSE	FALSE	FALSE
783	NCT00483106	FALSE	First posted date	Clinical and Pharmacogenetic Study of Attention Deficit With Hyperactivity Disorder (ADHD)	2007-06-06	2007	Completed	885	Actual	>100	2	FALSE	Randomized	Crossover Assignment	Phase 4	TRUE	Basic Science	TRUE	TRUE	TRUE	TRUE	TRUE	1	Single center	single-country	OTHER	FALSE	FALSE	Other	FALSE	No safety results posted	No safety results posted	FALSE	2190	4380	FALSE	FALSE	FALSE	FALSE	TRUE	FALSE	TRUE	FALSE	FALSE	FALSE	FALSE	FALSE	FALSE	FALSE
784	NCT00483132	FALSE	First posted date	Study of Treatment High Risk and/or Low Risk Acute Lymphoblastic leukémia(ALL) Adults Stage III	2007-06-06	2007	Completed	232	Actual	>100	NA	TRUE	Randomized	Parallel Assignment	Phase 3	FALSE	Treatment	NA	NA	NA	NA	NA	1	Single center	single-country	OTHER	FALSE	FALSE	Other	FALSE	No safety results posted	No safety results posted	TRUE	5475	23725	FALSE	FALSE	FALSE	FALSE	FALSE	TRUE	TRUE	FALSE	FALSE	FALSE	FALSE	FALSE	FALSE	FALSE
785	NCT00483379	FALSE	First posted date	An Exploratory, Open-Label Study of the Safety and Efficacy of High Dose or High Dosing Frequency Alglucosidase Alfa Treatment in Patients With Pompe Disease Who Do Not Have an Optimal Response to the Standard Dose Regimen	2007-06-07	2007	Completed	13	Actual	<100	2	TRUE	Randomized	Parallel Assignment	Phase 4	FALSE	Treatment	NA	NA	NA	NA	NA	11	Multicenter	multinational	INDUSTRY	TRUE	FALSE	Industry	TRUE	SAEs reported	No deaths	TRUE	183	ND	FALSE	TRUE	TRUE	TRUE	TRUE	TRUE	FALSE	FALSE	TRUE	FALSE	FALSE	FALSE	FALSE	FALSE
786	NCT00483444	FALSE	First posted date	The Effect of Telephone Follow-Up on Outcome After Mild TBI	2007-06-07	2007	Completed	366	Actual	>100	2	FALSE	Randomized	Parallel Assignment	Not Applicable	FALSE	Treatment	NA	NA	NA	TRUE	NA	1	Single center	single-country	OTHER	FALSE	FALSE	Other	FALSE	No safety results posted	No safety results posted	TRUE	5840	29200	FALSE	FALSE	FALSE	FALSE	FALSE	TRUE	FALSE	FALSE	FALSE	FALSE	FALSE	TRUE	FALSE	FALSE
787	NCT00483470	FALSE	First posted date	NA	2007-06-07	2007	Completed	720	Actual	>100	2	NA	Randomized	Parallel Assignment	Phase 3	FALSE	Prevention	NA	NA	NA	NA	NA	3	Multicenter	single-country	INDUSTRY	TRUE	FALSE	Industry	FALSE	No safety results posted	No safety results posted	FALSE	366	5475	FALSE	FALSE	TRUE	TRUE	TRUE	TRUE	FALSE	FALSE	TRUE	FALSE	FALSE	FALSE	FALSE	FALSE
788	NCT00483522	FALSE	First posted date	The Effect of Scheduled Telephone Intervention on Outcomes After Traumatic Brain Injury	2007-06-07	2007	Completed	433	Actual	>100	2	FALSE	Randomized	Parallel Assignment	Not Applicable	FALSE	Treatment	NA	NA	NA	TRUE	NA	3	Multicenter	single-country	OTHER	FALSE	FALSE	Other	FALSE	No safety results posted	No safety results posted	TRUE	5840	ND	FALSE	FALSE	FALSE	FALSE	FALSE	TRUE	FALSE	FALSE	FALSE	FALSE	FALSE	TRUE	FALSE	FALSE
789	NCT00483574	FALSE	First posted date	Safety Study of Menactra® (Meningococcal [Groups A, C, Y and W-135] Polysaccharide Diphtheria Toxoid Conjugate Vaccine) When Administered With Other Pediatric Vaccines to Healthy Toddlers	2007-06-07	2007	Completed	1378	Actual	>100	2	TRUE	Non-Randomized	Parallel Assignment	Phase 3	FALSE	Prevention	NA	NA	NA	NA	NA	80	Multicenter	multinational	INDUSTRY	TRUE	FALSE	Industry	TRUE	SAEs reported	No deaths	FALSE	274.5	366	FALSE	TRUE	FALSE	FALSE	FALSE	FALSE	FALSE	FALSE	TRUE	FALSE	FALSE	FALSE	FALSE	FALSE
790	NCT00483626	FALSE	First posted date	Hemodynamic Evaluation of Patients With Pulmonary Arterial Hypertension. Response to Sildenafil Treatment	2007-06-07	2007	Unknown status	27	Anticipated	<100	NA	FALSE	Non-Randomized	Single Group Assignment	Phase 4	FALSE	Treatment	NA	NA	NA	NA	NA	1	Single center	single-country	OTHER	FALSE	FALSE	Other	FALSE	No safety results posted	No safety results posted	TRUE	5840	27375	FALSE	FALSE	FALSE	FALSE	FALSE	TRUE	TRUE	FALSE	FALSE	FALSE	FALSE	FALSE	FALSE	FALSE
791	NCT00483691	FALSE	First posted date	Growth and Development Longitudinal Follow-Up	2007-06-07	2007	Completed	130	Actual	>100	NA	TRUE	Randomized	Parallel Assignment	Not Applicable	FALSE	Treatment	NA	TRUE	NA	NA	TRUE	1	Single center	single-country	OTHER	FALSE	FALSE	Other	FALSE	No safety results posted	No safety results posted	FALSE	30.5	732	FALSE	TRUE	TRUE	TRUE	FALSE	FALSE	FALSE	FALSE	FALSE	FALSE	FALSE	TRUE	FALSE	FALSE
792	NCT00483769	FALSE	First posted date	One-Year Glargine-Treatment Can Ameliorate Clinical Features in Cystic Fibrosis Children and Adolescents With Glucose Derangements	2007-06-07	2007	Completed	20	Actual	<100	NA	TRUE	Non-Randomized	Single Group Assignment	Phase 4	FALSE	Treatment	NA	NA	NA	NA	NA	1	Single center	single-country	OTHER	FALSE	FALSE	Other	FALSE	No safety results posted	No safety results posted	TRUE	1095	7300	FALSE	FALSE	FALSE	TRUE	TRUE	TRUE	TRUE	FALSE	FALSE	FALSE	FALSE	FALSE	FALSE	FALSE
793	NCT00484003	FALSE	First posted date	A 3-Month Open Label, National, Quality of Life , and Safety Study With Pimecrolimus Cream, 1% in Children (Age 2-12 Years ) With Atopic Dermatitis	2007-06-08	2007	Completed	NA	NA	NA	NA	NA	Non-Randomized	Single Group Assignment	Phase 4	FALSE	Treatment	NA	NA	NA	NA	NA	1	Single center	single-country	INDUSTRY	TRUE	FALSE	Industry	FALSE	No safety results posted	No safety results posted	FALSE	730	4380	FALSE	FALSE	FALSE	TRUE	TRUE	FALSE	TRUE	FALSE	FALSE	FALSE	FALSE	FALSE	FALSE	FALSE
794	NCT00484081	FALSE	First posted date	Prospective Evaluation of Microdissection Testicular Sperm Extraction in Non-Obstructive Azoospermic Men and Their IVF-ICSI Related Outcomes at ART Treatment.	2007-06-08	2007	Completed	53	Actual	<100	NA	TRUE	N/A	Single Group Assignment	Not Applicable	FALSE	Treatment	NA	NA	NA	NA	NA	1	Single center	single-country	OTHER	FALSE	FALSE	Other	FALSE	No safety results posted	No safety results posted	TRUE	ND	ND	ND	ND	ND	ND	ND	ND	FALSE	FALSE	FALSE	TRUE	FALSE	FALSE	FALSE	FALSE
795	NCT00484250	FALSE	First posted date	NA	2007-06-08	2007	Completed	20	Actual	<100	NA	TRUE	Randomized	Parallel Assignment	Phase 2	FALSE	Treatment	NA	NA	NA	NA	NA	1	Single center	single-country	OTHER	FALSE	FALSE	Other	FALSE	No safety results posted	No safety results posted	TRUE	ND	ND	ND	ND	ND	ND	ND	ND	TRUE	FALSE	FALSE	FALSE	FALSE	FALSE	FALSE	FALSE
796	NCT00484367	FALSE	First posted date	Family and Group Therapies for Adolescent Alcohol Abuse	2007-06-08	2007	Unknown status	120	Actual	>100	2	FALSE	Randomized	Parallel Assignment	Multiphase	FALSE	Treatment	NA	NA	NA	NA	NA	1	Single center	single-country	OTHER	FALSE	TRUE	NIH	FALSE	No safety results posted	No safety results posted	FALSE	4745	6205	FALSE	FALSE	FALSE	FALSE	FALSE	TRUE	FALSE	FALSE	FALSE	FALSE	FALSE	TRUE	FALSE	FALSE
797	NCT00484393	FALSE	First posted date	Tetracaine (Ametop®) Compared to Placebo for Reducing Pain Associated With Intramuscular Injection of Palivizumab (Synagis®) - A Pilot Study	2007-06-08	2007	Completed	7	Actual	<100	2	FALSE	Randomized	Crossover Assignment	Phase 4	TRUE	Supportive Care	TRUE	TRUE	NA	TRUE	TRUE	1	Single center	single-country	OTHER	FALSE	FALSE	Other	TRUE	No SAEs	No deaths	FALSE	30.5	730	FALSE	TRUE	TRUE	FALSE	FALSE	FALSE	TRUE	FALSE	FALSE	FALSE	FALSE	FALSE	FALSE	FALSE
798	NCT00484510	FALSE	First posted date	A Randomized, Placebo-controlled, Double Masked 120 Subject "Futility Design" Clinical Trial of Ascorbic Acid Treatment of Charcot Marie Tooth Disease Type 1A.	2007-06-11	2007	Completed	110	Actual	>100	2	TRUE	Randomized	Parallel Assignment	Multiphase	TRUE	Treatment	TRUE	TRUE	TRUE	NA	TRUE	3	Multicenter	single-country	OTHER	FALSE	FALSE	Other	FALSE	No safety results posted	No safety results posted	TRUE	4745	25550	FALSE	FALSE	FALSE	FALSE	FALSE	TRUE	TRUE	FALSE	FALSE	FALSE	FALSE	FALSE	FALSE	FALSE
799	NCT00484549	FALSE	First posted date	National, Multicenter, Prospective Study of Screening of Fabry Disease in a Population of Men Over 28 Days Old and Less Than 55 Years, Hospitalized for an Ischemic Stroke.	2007-06-11	2007	Completed	889	Anticipated	>100	NA	NA	Randomized	Single Group Assignment	Not Applicable	FALSE	Treatment	TRUE	NA	NA	NA	TRUE	1	Single center	single-country	OTHER	FALSE	FALSE	Other	FALSE	No safety results posted	No safety results posted	TRUE	ND	20075	TRUE	TRUE	TRUE	TRUE	TRUE	TRUE	FALSE	FALSE	FALSE	TRUE	FALSE	FALSE	FALSE	FALSE
[truncated: 45,588 more rows]
[truncated: 31 more columns]
